# Supplementary material for: Environmental enrichment with nylon gnaw sticks introduces variation in Sprague Dawley rat immune and lower gastrointestinal parameters with differences between sexes
Source: Anim Microbiome. 2025 Jan 31;7:12. doi: 10.1186/s42523-024-00369-6 (PMC11786542; doi:10.1186/s42523-024-00369-6)
Supplement: Supplementary file 1 — Supplementary Material 1 [file 42523_2024_369_MOESM1_ESM.xlsx]

## Sheet: Classifications
Sample	Tissue	Sex	GnawSticks	TissueXGnawSticks	SexXGnawSticks
CF15	Cecal	F	Y	Cecal_Y	F_Y
CF16	Cecal	F	Y	Cecal_Y	F_Y
CF17	Cecal	F	N	Cecal_N	F_N
CF18	Cecal	F	N	Cecal_N	F_N
CF21	Cecal	F	Y	Cecal_Y	F_Y
CF22	Cecal	F	Y	Cecal_Y	F_Y
CF29	Cecal	F	Y	Cecal_Y	F_Y
CF3	Cecal	F	N	Cecal_N	F_N
CF30	Cecal	F	Y	Cecal_Y	F_Y
CF37	Cecal	F	Y	Cecal_Y	F_Y
CF38	Cecal	F	Y	Cecal_Y	F_Y
CF39	Cecal	F	N	Cecal_N	F_N
CF4	Cecal	F	N	Cecal_N	F_N
CF40	Cecal	F	N	Cecal_N	F_N
CF47	Cecal	F	N	Cecal_N	F_N
CF48	Cecal	F	N	Cecal_N	F_N
CM15	Cecal	M	Y	Cecal_Y	M_Y
CM16	Cecal	M	Y	Cecal_Y	M_Y
CM2	Cecal	M	Y	Cecal_Y	M_Y
CM21	Cecal	M	N	Cecal_N	M_N
CM22	Cecal	M	N	Cecal_N	M_N
CM25	Cecal	M	N	Cecal_N	M_N
CM26	Cecal	M	N	Cecal_N	M_N
CM35	Cecal	M	Y	Cecal_Y	M_Y
CM36	Cecal	M	Y	Cecal_Y	M_Y
CM45	Cecal	M	Y	Cecal_Y	M_Y
CM46	Cecal	M	Y	Cecal_Y	M_Y
CM51	Cecal	M	N	Cecal_N	M_N
CM52	Cecal	M	N	Cecal_N	M_N
CM55	Cecal	M	N	Cecal_N	M_N
CM56	Cecal	M	N	Cecal_N	M_N
FF15	Fecal	F	Y	Fecal_Y	F_Y
FF16	Fecal	F	Y	Fecal_Y	F_Y
FF17	Fecal	F	N	Fecal_N	F_N
FF18	Fecal	F	N	Fecal_N	F_N
FF21	Fecal	F	Y	Fecal_Y	F_Y
FF22	Fecal	F	Y	Fecal_Y	F_Y
FF29	Fecal	F	Y	Fecal_Y	F_Y
FF3	Fecal	F	N	Fecal_N	F_N
FF30	Fecal	F	Y	Fecal_Y	F_Y
FF37	Fecal	F	Y	Fecal_Y	F_Y
FF38	Fecal	F	Y	Fecal_Y	F_Y
FF39	Fecal	F	N	Fecal_N	F_N
FF4	Fecal	F	N	Fecal_N	F_N
FF40	Fecal	F	N	Fecal_N	F_N
FF47	Fecal	F	N	Fecal_N	F_N
FF48	Fecal	F	N	Fecal_N	F_N
FM1	Fecal	M	Y	Fecal_Y	M_Y
FM15	Fecal	M	Y	Fecal_Y	M_Y
FM16	Fecal	M	Y	Fecal_Y	M_Y
FM2	Fecal	M	Y	Fecal_Y	M_Y
FM21	Fecal	M	N	Fecal_N	M_N
FM22	Fecal	M	N	Fecal_N	M_N
FM25	Fecal	M	N	Fecal_N	M_N
FM26	Fecal	M	N	Fecal_N	M_N
FM35	Fecal	M	Y	Fecal_Y	M_Y
FM36	Fecal	M	Y	Fecal_Y	M_Y
FM45	Fecal	M	Y	Fecal_Y	M_Y
FM46	Fecal	M	Y	Fecal_Y	M_Y
FM51	Fecal	M	N	Fecal_N	M_N
FM55	Fecal	M	N	Fecal_N	M_N
FM56	Fecal	M	N	Fecal_N	M_N

## Sheet: BacterialFamily
	Tissue	Sex	GnawSticks	TissueXGnawSticks	SexXGnawSticks	Alcaligenaceae	Alphaproteobacteria_Class	Anaeroplasmataceae	Bacillales_Order	Bacteria_unclassified	Bacteroidaceae	Bacteroidales_S24-7_group	Bifidobacteriaceae	Campylobacteraceae	Christensenellaceae	Class_Clostridia	Clostridia_Class	Clostridiaceae_1	Clostridiaceae_2	Clostridiales_Order	Clostridiales_vadinBB60_group	Coriobacteriaceae	Corynebacteriaceae	Deferribacteraceae	Desulfovibrionaceae	Enterobacteriaceae	Enterococcaceae	Erysipelotrichaceae	Eubacteriaceae	Family_XIII	Firmicutes_Phylum	FTLpost3	Gastranaerophilales_Order	Lachnospiraceae	Lactobacillaceae	Micrococcaceae	Mollicutes_RF9_Order	NB1-n_Order	Pasteurellaceae	Peptococcaceae	Peptostreptococcaceae	Phylum_Firmicutes	Porphyromonadaceae	Prevotellaceae	Pseudomonadaceae	Rhodospirillaceae	Rikenellaceae	Ruminococcaceae	Staphylococcaceae
CF15	Cecal	F	Y	Cecal_Y	F_Y	458	0	0	0	110	47	5065	462	0	433	4	62	1827	0	224	270	923	0	107	25	129	2	1087	0	68	0	0	266	28982	1117	136	13	694	0	1526	625	186	9580	21	0	670	1012	35466	0
CF16	Cecal	F	Y	Cecal_Y	F_Y	473	0	0	0	88	101	6404	637	0	3191	7	65	2031	0	162	177	763	0	20	10	86	0	1258	0	68	0	0	119	23148	3180	64	88	512	0	976	599	288	6376	8	0	404	632	30005	0
CF17	Cecal	F	N	Cecal_N	F_N	1561	0	2	0	278	68	11328	6326	0	2706	0	119	2645	0	279	137	4565	0	51	22	58	0	10365	0	50	0	0	75	15000	522	17	64	302	2	1504	501	358	16031	12	0	280	2563	30946	0
CF18	Cecal	F	N	Cecal_N	F_N	915	0	1	0	115	94	9932	5148	0	1721	0	30	1927	0	266	259	3380	0	173	12	10	0	12221	0	56	0	0	109	18443	1734	38	82	344	0	1136	218	409	5052	2	0	324	1681	35580	0
CF21	Cecal	F	Y	Cecal_Y	F_Y	540	0	1	0	43	103	3633	27	0	619	0	45	838	0	371	270	74	0	178	50	21	1	414	0	72	0	0	60	34826	428	44	89	392	19	1479	311	246	13650	3	0	606	1064	28227	0
CF22	Cecal	F	Y	Cecal_Y	F_Y	387	0	0	0	119	86	9960	1071	0	354	0	38	4623	1	190	315	661	0	355	0	14	0	1892	0	24	0	0	58	33376	2390	65	35	340	0	1146	780	277	6100	28	0	301	570	23922	0
CF29	Cecal	F	Y	Cecal_Y	F_Y	556	189	0	0	41	431	15269	4	0	794	1	24	219	0	156	190	32	0	187	29	35	1	110	0	48	2	0	43	14942	1786	39	41	87	0	1200	628	124	5386	18	0	397	330	21059	0
CF3	Cecal	F	N	Cecal_N	F_N	632	66	1	1	67	46	5976	1150	0	1875	0	21	2192	0	214	54	1490	0	46	1	12	0	5295	0	17	0	0	216	21291	780	26	9	388	0	856	374	123	7341	16	0	296	945	20109	0
CF30	Cecal	F	Y	Cecal_Y	F_Y	397	36	4	0	106	61	7472	1	0	181	0	30	11	0	164	17	29	0	88	87	49	0	97	0	23	0	0	158	25969	11	40	137	35	0	1324	23	44	13543	18	0	137	325	36586	0
CF37	Cecal	F	Y	Cecal_Y	F_Y	2042	0	0	0	146	291	26404	1436	0	729	0	106	7693	0	490	862	1464	0	50	22	47	0	3945	0	175	0	0	67	19286	2154	131	30	603	2	2051	2077	231	11426	5	0	781	691	21280	2
CF38	Cecal	F	Y	Cecal_Y	F_Y	501	216	2	0	18	140	7376	4	0	1955	0	17	111	0	146	185	27	0	120	34	12	0	158	0	37	0	0	155	20662	202	19	52	581	0	911	126	98	9259	17	0	468	678	27546	0
CF39	Cecal	F	N	Cecal_N	F_N	1073	130	1	0	71	155	11505	2355	0	101	0	14	2549	0	87	110	2818	0	227	6	5	0	9741	0	53	0	0	50	13031	2405	16	97	522	7	631	640	80	4235	27	0	335	1113	14691	0
CF4	Cecal	F	N	Cecal_N	F_N	1988	136	0	0	66	121	9992	1243	0	522	3	4	2981	0	94	157	2825	0	128	3	2	0	12200	0	22	0	0	26	12081	3559	22	13	742	3	763	448	66	8948	51	0	285	385	13725	0
CF40	Cecal	F	N	Cecal_N	F_N	867	188	1	0	64	294	7872	76	0	924	0	23	430	0	415	100	271	0	28	27	54	0	429	0	98	3	0	168	17994	542	52	95	261	4	1228	246	154	5104	40	0	506	818	24739	0
CF47	Cecal	F	N	Cecal_N	F_N	231	157	35	6	37	108	4153	129	0	674	0	16	1000	0	198	145	22	0	145	52	57	0	208	0	23	0	0	130	21710	726	11	134	525	0	970	465	50	12280	15	0	375	1437	21821	0
CF48	Cecal	F	N	Cecal_N	F_N	280	24	0	0	65	57	6881	183	3	825	0	16	1255	6	233	86	143	0	85	35	150	1	622	0	19	0	0	29	8021	1234	22	43	168	0	859	684	129	7642	5	0	75	1053	22823	0
CM15	Cecal	M	Y	Cecal_Y	M_Y	954	0	0	1	51	230	8191	4	0	4123	4	26	10	0	304	236	9	4	16	173	176	3	160	0	50	0	0	149	26283	135	133	0	0	0	2043	3	193	21360	45	0	681	1896	25227	0
CM16	Cecal	M	Y	Cecal_Y	M_Y	648	38	1	0	80	252	9969	306	0	2344	0	36	1560	0	102	129	293	0	0	34	41	1	249	0	56	0	0	45	10272	1826	45	16	3	4	1000	776	137	6255	12	0	305	1550	28199	0
CM2	Cecal	M	Y	Cecal_Y	M_Y	789	0	0	0	59	63	10368	810	0	3145	0	41	1665	0	104	253	608	6	154	43	125	5	1099	0	22	0	0	466	19934	1633	39	48	160	0	1157	583	97	11728	33	0	478	552	23312	0
CM21	Cecal	M	N	Cecal_N	M_N	410	0	16	0	43	174	5683	157	0	656	0	8	2349	0	142	338	230	0	297	16	112	1	621	0	26	0	0	173	33530	2460	74	218	358	5	1048	506	154	8475	14	0	473	195	30080	0
CM22	Cecal	M	N	Cecal_N	M_N	700	0	0	0	40	199	9812	692	0	424	0	57	5193	0	100	814	398	0	187	29	74	0	622	0	59	0	0	117	32830	4472	28	103	749	0	1904	1287	269	9507	11	0	587	990	27712	3
CM25	Cecal	M	N	Cecal_N	M_N	404	0	0	0	40	38	12447	34	0	36	0	27	28	0	126	269	18	0	0	76	260	5	160	0	30	0	0	316	21358	142	65	229	128	0	1255	13	239	9436	11	0	933	985	39287	0
CM26	Cecal	M	N	Cecal_N	M_N	1307	0	0	0	63	63	17287	2097	0	44	0	50	3023	1	253	258	492	0	113	46	96	0	807	0	10	0	0	259	29743	1747	0	31	391	0	2097	1078	367	12462	10	0	606	445	22749	1
CM35	Cecal	M	Y	Cecal_Y	M_Y	328	136	1	0	86	179	6029	207	0	1302	0	14	1156	2	126	189	111	0	107	77	41	0	319	0	21	4	0	22	17056	1674	41	340	305	0	877	535	307	13001	12	0	667	1114	19168	5
CM36	Cecal	M	Y	Cecal_Y	M_Y	566	4	0	0	81	142	10742	697	0	1343	0	14	2389	0	75	106	362	0	58	21	8	0	576	0	27	0	0	25	11226	3458	18	31	140	0	606	783	88	5924	8	0	228	826	22480	1
CM45	Cecal	M	Y	Cecal_Y	M_Y	3035	0	3	0	189	59	31410	6751	0	550	0	50	1509	14	62	167	6253	0	143	22	8	0	9438	0	38	0	9	59	12030	4952	14	2	291	0	776	274	126	4017	11	0	384	425	20660	4
CM46	Cecal	M	Y	Cecal_Y	M_Y	1412	0	0	0	98	327	26130	285	0	2415	0	77	1723	0	331	158	1032	0	44	33	43	1	2372	0	118	0	0	65	12909	216	49	44	59	0	1754	574	236	9293	25	0	1553	1998	35477	0
CM51	Cecal	M	N	Cecal_N	M_N	1516	0	1	0	103	142	18564	762	0	1827	0	44	6858	0	120	224	1081	0	190	101	71	0	1176	0	123	0	0	84	21305	3727	92	0	62	11	1992	1137	150	12179	7	0	572	854	19871	0
CM52	Cecal	M	N	Cecal_N	M_N	929	70	0	5	104	48	13202	717	0	1127	0	11	2704	0	105	120	1478	0	46	25	21	1	2469	0	35	0	0	82	7711	1452	18	7	207	0	1075	236	78	7706	27	0	302	1495	17745	2
CM55	Cecal	M	N	Cecal_N	M_N	321	18	3	0	78	126	11574	31	0	1812	0	13	230	0	63	114	82	0	0	18	71	0	98	0	21	0	0	81	12252	225	12	18	1	0	646	214	109	6006	17	0	268	781	18685	0
CM56	Cecal	M	N	Cecal_N	M_N	1622	51	0	0	35	111	9954	722	0	498	0	7	1988	2	111	161	740	0	171	13	32	0	1411	0	32	2	0	70	10926	2008	10	29	1137	9	1190	258	38	9450	14	0	600	319	21794	0
FF15	Fecal	F	Y	Fecal_Y	F_Y	358	0	6	0	98	44	4303	445	0	522	0	49	1043	0	184	119	1051	0	224	29	87	0	1194	0	59	2	0	180	20052	1222	134	8	594	0	988	705	176	13370	12	0	438	1220	36192	0
FF16	Fecal	F	Y	Fecal_Y	F_Y	489	0	1	0	96	109	5502	726	0	5096	14	54	1915	0	190	73	990	0	8	24	80	0	1703	1	41	0	0	83	23740	2401	75	69	468	0	1576	740	256	7809	16	0	137	524	38958	0
FF17	Fecal	F	N	Fecal_N	F_N	2093	0	0	0	100	97	6204	3458	0	3777	0	110	1158	0	214	43	3375	0	1	16	48	0	9373	0	63	0	0	134	10464	495	33	137	268	0	1066	711	222	14393	85	0	286	1870	32967	0
FF18	Fecal	F	N	Fecal_N	F_N	1128	0	1	0	97	109	6757	4693	0	1702	0	51	1818	0	177	40	2987	0	5	0	12	0	10626	1	66	0	0	72	8675	2034	29	185	283	0	739	887	216	5619	18	0	86	1014	43661	0
FF21	Fecal	F	Y	Fecal_Y	F_Y	633	0	0	0	107	266	2705	112	0	1845	0	79	637	0	330	48	183	0	6	48	363	1	537	0	170	0	0	48	20654	739	70	101	278	0	1188	899	352	13706	8	0	195	989	54046	0
FF22	Fecal	F	Y	Fecal_Y	F_Y	906	0	0	0	68	66	9156	397	0	961	0	39	1112	0	287	69	344	0	37	18	49	0	1695	0	99	0	0	38	34335	1210	84	98	347	0	1072	493	326	7553	18	0	106	402	35305	0
FF29	Fecal	F	Y	Fecal_Y	F_Y	309	40	0	0	90	314	9941	26	0	1317	1	23	187	0	115	22	44	0	64	5	28	0	139	0	69	1	0	15	22428	637	52	22	57	1	515	875	111	3251	16	0	68	162	28084	0
FF3	Fecal	F	N	Fecal_N	F_N	670	32	0	0	63	62	3505	974	0	2502	0	10	1075	2	170	16	1294	0	22	3	32	0	5554	1	30	0	0	237	14836	783	26	4	300	0	767	508	107	7828	7	0	125	565	22532	0
FF30	Fecal	F	Y	Fecal_Y	F_Y	444	27	0	0	29	41	5064	3	0	368	0	12	8	0	140	14	19	0	2	44	12	2	95	0	46	0	0	44	21559	25	66	173	13	0	1023	20	30	6873	32	0	41	250	36182	0
FF37	Fecal	F	Y	Fecal_Y	F_Y	505	80	1	0	52	96	5414	8	0	3361	0	17	14	0	80	74	81	0	27	23	11	0	129	0	19	0	0	95	14512	52	37	78	454	0	490	172	121	10628	17	0	182	583	42612	0
FF38	Fecal	F	Y	Fecal_Y	F_Y	1229	20	2	0	99	158	14044	361	0	1097	0	28	1674	0	248	98	587	0	0	19	42	1	2190	0	124	4	0	43	11799	683	78	34	240	3	1689	1171	159	5879	19	0	128	221	21227	0
FF39	Fecal	F	N	Fecal_N	F_N	2249	0	2	0	117	238	14048	4570	0	274	0	62	2587	0	186	42	4878	0	12	3	28	0	12358	0	76	0	0	43	14735	2931	37	128	442	20	1084	992	231	8023	0	0	333	1622	27855	0
FF4	Fecal	F	N	Fecal_N	F_N	2071	0	0	0	142	107	7920	1863	0	786	0	23	1456	0	153	51	3530	0	203	0	0	0	17360	0	16	0	0	27	12071	4072	13	16	480	0	857	529	113	6764	11	0	185	274	17225	0
FF40	Fecal	F	N	Fecal_N	F_N	1341	0	1	0	138	330	5433	192	0	2335	0	71	942	0	347	27	882	0	5	17	145	0	800	0	241	8	0	71	29515	1727	165	113	391	2	963	1070	224	5169	10	0	203	472	43383	0
FF47	Fecal	F	N	Fecal_N	F_N	210	0	32	19	39	79	4205	218	0	1333	0	27	748	6	163	65	50	1	145	50	101	0	309	0	27	0	0	94	30073	580	63	112	367	0	974	580	100	8898	11	8	172	1008	40257	0
FF48	Fecal	F	N	Fecal_N	F_N	610	0	3	0	64	167	6275	137	0	2176	0	51	1315	0	311	67	183	1	209	71	757	17	946	0	134	0	0	27	16621	833	94	140	379	0	1643	1074	249	12869	22	0	177	1437	47875	0
FM1	Fecal	M	Y	Fecal_Y	M_Y	685	106	0	0	60	80	8353	1613	0	1522	0	18	1536	0	76	76	1064	0	112	19	18	0	973	0	33	0	0	473	17462	2322	45	8	250	0	973	730	108	8099	49	0	553	611	29869	0
FM15	Fecal	M	Y	Fecal_Y	M_Y	504	0	0	0	95	85	4699	8	0	8376	0	39	0	0	198	56	42	0	5	92	63	2	156	1	64	0	0	84	33764	144	225	4	0	0	1163	6	174	12740	63	0	86	800	31217	32
FM16	Fecal	M	Y	Fecal_Y	M_Y	635	0	0	0	160	171	12232	498	0	4319	0	69	2067	0	109	26	508	0	0	44	71	1	443	0	115	0	0	40	14264	2064	103	18	0	0	1402	1295	175	5522	57	0	69	1216	47689	0
FM2	Fecal	M	Y	Fecal_Y	M_Y	964	0	0	0	225	106	11600	1787	0	3308	0	50	1866	0	93	114	1122	3	19	39	205	0	891	0	55	0	0	473	13774	2329	50	34	69	0	2188	895	117	14367	16	0	334	633	30260	7
FM21	Fecal	M	N	Fecal_N	M_N	567	0	0	0	55	98	5378	400	0	1385	0	25	694	0	148	50	475	0	38	12	26	0	759	0	38	0	0	96	20518	3641	67	179	101	0	513	424	246	6306	4	0	129	203	41246	0
FM22	Fecal	M	N	Fecal_N	M_N	1161	0	0	0	68	169	7707	1219	17	1129	0	68	2411	34	75	136	933	5	1	15	85	8	1680	0	83	0	0	110	14942	7626	20	306	329	4	933	1493	219	7450	10	2	247	894	39596	0
FM25	Fecal	M	N	Fecal_N	M_N	513	0	0	0	72	45	13059	38	0	35	0	16	52	0	114	59	25	0	0	81	342	0	164	0	34	0	0	117	21028	293	101	203	63	0	1090	33	346	13112	3	0	346	1276	61634	3
FM26	Fecal	M	N	Fecal_N	M_N	813	0	0	0	68	48	9284	5527	0	51	0	52	2089	3	157	68	1412	0	17	17	61	0	1410	0	43	0	0	250	21152	2922	32	60	246	0	179	906	264	14495	4	0	455	579	47818	8
FM35	Fecal	M	Y	Fecal_Y	M_Y	323	0	3	0	99	161	4148	201	0	2763	0	27	990	0	154	156	240	0	37	116	68	0	387	0	40	0	0	53	17898	1793	70	442	281	0	1466	784	212	12293	67	0	715	1022	31223	13
FM36	Fecal	M	Y	Fecal_Y	M_Y	502	5	0	0	93	160	8601	503	0	2766	0	34	751	0	85	16	387	0	2	7	25	4	431	0	44	0	0	7	11279	2970	39	48	53	0	515	689	149	5628	13	0	79	678	52772	3
FM45	Fecal	M	Y	Fecal_Y	M_Y	2263	0	0	0	177	69	20228	4615	0	553	0	39	2340	0	48	48	5886	0	13	13	18	0	15966	0	29	0	0	55	7090	4078	4	1	252	0	707	374	88	4203	13	0	371	403	21921	2
FM46	Fecal	M	Y	Fecal_Y	M_Y	1299	0	3	0	122	262	15418	486	0	4067	0	51	892	1	195	21	1812	0	0	23	63	0	4950	0	97	0	0	44	12376	428	133	167	24	0	952	302	183	6603	14	0	468	1099	44633	1
FM51	Fecal	M	N	Fecal_N	M_N	865	40	4	0	101	92	10973	354	0	2017	0	33	1360	0	90	24	699	0	7	22	48	0	1292	2	93	0	0	89	12749	1977	59	5	20	2	1177	644	105	8181	13	0	147	425	18697	0
FM55	Fecal	M	N	Fecal_N	M_N	390	12	1	0	91	145	10330	98	0	4732	0	13	374	0	83	30	235	0	0	15	68	0	141	0	40	0	0	44	11650	154	36	26	2	0	577	883	151	7776	15	0	167	643	38144	0
FM56	Fecal	M	N	Fecal_N	M_N	1227	0	0	0	151	96	7669	2310	0	859	0	36	3028	0	112	99	1697	1	139	15	34	0	2998	0	48	17	0	112	18596	4553	22	62	559	0	1100	999	77	8978	54	0	409	263	33033	0
[truncated: 5 more columns]

## Sheet: FamilyAverages
Taxon	Taxon_name	Classif	Classif_name	N	Mean	SD	SEM	CV	-95CI	+95CI
Family	Alcaligenaceae	Tissue	Cecal	31	0.0096331	0.00675828	0.00121382	70.1568	0.00725405	0.0120121
Family	Alphaproteobacteria_Class	Tissue	Cecal	31	0.000600865	0.000889042	0.000159677	147.96	0.000287904	0.000913825
Family	Anaeroplasmataceae	Tissue	Cecal	31	2.7189e-05	8.23901e-05	1.47977e-05	303.027	-1.81391e-06	5.6192e-05
Family	Bacillales_Order	Tissue	Cecal	31	5.23848e-06	1.83415e-05	3.29422e-06	350.13	-1.21808e-06	1.1695e-05
Family	Bacteria_unclassified	Tissue	Cecal	31	0.000872045	0.000440624	7.91384e-05	50.5276	0.000716937	0.00102715
Family	Bacteroidaceae	Tissue	Cecal	31	0.00156891	0.00118072	0.000212064	75.2574	0.00115327	0.00198455
Family	Bacteroidales_S24-7_group	Tissue	Cecal	31	0.120804	0.0630468	0.0113235	52.1893	0.0986102	0.142998
Family	Bifidobacteriaceae	Tissue	Cecal	31	0.0111213	0.0163025	0.00292802	146.588	0.0053825	0.0168601
Family	Campylobacteraceae	Tissue	Cecal	31	1.24708e-06	6.94347e-06	1.24708e-06	556.776	-1.19716e-06	3.69132e-06
Family	Christensenellaceae	Tissue	Cecal	31	0.0136609	0.0106043	0.0019046	77.6254	0.00992798	0.0173939
Family	Class_Clostridia	Tissue	Cecal	31	6.23582e-06	1.61486e-05	2.90037e-06	258.965	5.51192e-07	1.19205e-05
Family	Clostridia_Class	Tissue	Cecal	31	0.000353459	0.000226775	4.073e-05	64.1589	0.000273629	0.000433288
Family	Clostridiaceae_1	Tissue	Cecal	31	0.021787	0.0177091	0.00318065	81.2829	0.0155531	0.028021
Family	Clostridiaceae_2	Tissue	Cecal	31	8.7301e-06	2.66926e-05	4.79413e-06	305.753	-6.66217e-07	1.81264e-05
Family	Clostridiales_Order	Tissue	Cecal	31	0.00196609	0.00104839	0.000188297	53.3237	0.00159704	0.00233515
Family	Clostridiales_vadinBB60_group	Tissue	Cecal	31	0.00226341	0.00153504	0.000275701	67.8198	0.00172304	0.00280377
Family	Coriobacteriaceae	Tissue	Cecal	31	0.0110083	0.0147151	0.00264291	133.673	0.00582827	0.0161883
Family	Corynebacteriaceae	Tissue	Cecal	31	3.24287e-06	1.29048e-05	2.31778e-06	397.945	-1.29989e-06	7.78564e-06
Family	Deferribacteraceae	Tissue	Cecal	31	0.00123794	0.000951299	0.000170858	76.8452	0.000903066	0.00157282
Family	Desulfovibrionaceae	Tissue	Cecal	31	0.000388127	0.000349891	6.28422e-05	90.1484	0.000264959	0.000511296
Family	Enterobacteriaceae	Tissue	Cecal	31	0.00063507	0.000553329	9.93808e-05	87.1288	0.000440287	0.000829852
Family	Enterococcaceae	Tissue	Cecal	31	7.48309e-06	1.37582e-05	2.47104e-06	183.857	2.63994e-06	1.23262e-05
Family	Erysipelotrichaceae	Tissue	Cecal	31	0.0281722	0.0421956	0.00757856	149.778	0.0133185	0.0430259
Family	Eubacteriaceae	Tissue	Cecal	31	0	0	0	#NUM!	0	0
Family	Family_XIII	Tissue	Cecal	31	0.000515093	0.000343194	6.16395e-05	66.6277	0.000394281	0.000635904
Family	Firmicutes_Phylum	Tissue	Cecal	31	4.73877e-06	1.27324e-05	2.2868e-06	268.685	2.56726e-07	9.22081e-06
Family	FTLpost3	Tissue	Cecal	31	2.74388e-06	1.52773e-05	2.74388e-06	556.776	-2.63403e-06	8.12179e-06
Family	Gastranaerophilales_Order	Tissue	Cecal	31	0.00126368	0.00100259	0.00018007	79.3384	0.000910754	0.00161662
Family	Lachnospiraceae	Tissue	Cecal	31	0.205778	0.0688247	0.0123613	33.4461	0.18155	0.230005
Family	Lactobacillaceae	Tissue	Cecal	31	0.0186178	0.0144394	0.0025934	77.5572	0.0135348	0.0237008
Family	Micrococcaceae	Tissue	Cecal	31	0.00045423	0.000319251	5.73393e-05	70.2841	0.000341847	0.000566613
Family	Mollicutes_RF9_Order	Tissue	Cecal	31	0.00074656	0.000851651	0.000152961	114.077	0.000446762	0.00104636
Family	NB1-n_Order	Tissue	Cecal	31	0.00373359	0.00337534	0.000606229	90.4047	0.0025454	0.00492178
Family	Pasteurellaceae	Tissue	Cecal	31	2.3447e-05	4.52419e-05	8.12568e-06	192.954	7.52092e-06	3.9373e-05
Family	Peptococcaceae	Tissue	Cecal	31	0.0128815	0.00356045	0.000639475	27.6399	0.0116282	0.0141349
Family	Peptostreptococcaceae	Tissue	Cecal	31	0.00577294	0.00387882	0.000696657	67.1898	0.00440751	0.00713836
Family	Phylum_Firmicutes	Tissue	Cecal	31	0.00178948	0.000859244	0.000154325	48.0164	0.00148701	0.00209195
Family	Porphyromonadaceae	Tissue	Cecal	31	0.0991834	0.0367098	0.00659328	37.012	0.0862608	0.112106
Family	Prevotellaceae	Tissue	Cecal	31	0.000198054	0.000148358	2.66459e-05	74.9078	0.000145829	0.000250279
Family	Pseudomonadaceae	Tissue	Cecal	31	0	0	0	#NUM!	0	0
Family	Rhodospirillaceae	Tissue	Cecal	31	0.00505988	0.00259729	0.000466486	51.331	0.00414558	0.00597417
Family	Rikenellaceae	Tissue	Cecal	31	0.0102788	0.0056466	0.00101416	54.9346	0.00829105	0.0122665
Family	Ruminococcaceae	Tissue	Cecal	31	0.268444	0.055177	0.00991009	20.5544	0.24902	0.287867
Family	Staphylococcaceae	Tissue	Cecal	31	6.48534e-06	1.46841e-05	2.63735e-06	226.42	1.31623e-06	1.16544e-05
Family	Streptococcaceae	Tissue	Cecal	31	0.00386679	0.00191527	0.000343993	49.5313	0.00319258	0.00454101
Family	Syntrophomonadaceae	Tissue	Cecal	31	3.9911e-06	2.22215e-05	3.9911e-06	556.776	-3.83131e-06	1.18135e-05
Family	Thermoanaerobacteraceae	Tissue	Cecal	31	7.98214e-06	1.33167e-05	2.39174e-06	166.831	3.29441e-06	1.26699e-05
Family	Verrucomicrobiaceae	Tissue	Cecal	31	0.135235	0.0808767	0.0145259	59.8044	0.106765	0.163705
Family	WCHB1-41_Order	Tissue	Cecal	31	0	0	0	#NUM!	0	0
Family	Alcaligenaceae	Tissue	Fecal	31	0.0092539	0.00606378	0.00108909	65.5268	0.00711933	0.0113885
Family	Alphaproteobacteria_Class	Tissue	Fecal	31	0.000145675	0.000309355	5.55619e-05	212.361	3.67752e-05	0.000254574
Family	Anaeroplasmataceae	Tissue	Fecal	31	1.97051e-05	5.87794e-05	1.05571e-05	298.295	-9.86417e-07	4.03966e-05
Family	Bacillales_Order	Tissue	Fecal	31	6.23561e-06	3.47184e-05	6.23561e-06	556.776	-5.98596e-06	1.84572e-05
Family	Bacteria_unclassified	Tissue	Fecal	31	0.00099354	0.000411524	7.39119e-05	41.42	0.000848675	0.0011384
Family	Bacteroidaceae	Tissue	Fecal	31	0.00134775	0.000829377	0.000148961	61.5381	0.00105579	0.0016397
Family	Bacteroidales_S24-7_group	Tissue	Fecal	31	0.0867639	0.0453806	0.0081506	52.3036	0.0707891	0.102739
Family	Bifidobacteriaceae	Tissue	Fecal	31	0.0119494	0.0152015	0.00273027	127.216	0.00659812	0.0173006
Family	Campylobacteraceae	Tissue	Fecal	31	5.23876e-06	2.91682e-05	5.23876e-06	556.776	-5.02902e-06	1.55066e-05
Family	Christensenellaceae	Tissue	Fecal	31	0.0220701	0.0171017	0.00307155	77.488	0.0160499	0.0280902
Family	Class_Clostridia	Tissue	Fecal	31	4.73954e-06	2.36818e-05	4.25337e-06	499.664	-3.59691e-06	1.3076e-05
Family	Clostridia_Class	Tissue	Fecal	31	0.000405099	0.000203374	3.6527e-05	50.2034	0.000333508	0.000476691
Family	Clostridiaceae_1	Tissue	Fecal	31	0.0124457	0.00807436	0.0014502	64.8765	0.0096034	0.0152881
Family	Clostridiaceae_2	Tissue	Fecal	31	1.4219e-05	5.89327e-05	1.05846e-05	414.464	-6.52646e-06	3.49645e-05
Family	Clostridiales_Order	Tissue	Fecal	31	0.00164559	0.000762964	0.000137032	46.3642	0.00137701	0.00191417
Family	Clostridiales_vadinBB60_group	Tissue	Fecal	31	0.000600172	0.000369907	6.64372e-05	61.6335	0.000469957	0.000730386
Family	Coriobacteriaceae	Tissue	Fecal	31	0.0121245	0.0149073	0.00267743	122.952	0.00687682	0.0173722
Family	Corynebacteriaceae	Tissue	Fecal	31	2.9935e-06	9.29669e-06	1.66973e-06	310.563	-2.7912e-07	6.26612e-06
Family	Deferribacteraceae	Tissue	Fecal	31	0.000452989	0.000688119	0.00012359	151.906	0.000210757	0.00069522
Family	Desulfovibrionaceae	Tissue	Fecal	31	0.000285867	0.000262385	4.71257e-05	91.7857	0.000193502	0.000378232
Family	Enterobacteriaceae	Tissue	Fecal	31	0.000906741	0.00133943	0.00024057	147.72	0.000435234	0.00137825
Family	Enterococcaceae	Tissue	Fecal	31	1.09758e-05	3.09815e-05	5.56444e-06	282.272	6.96692e-08	2.18819e-05
Family	Erysipelotrichaceae	Tissue	Fecal	31	0.0325944	0.0501172	0.00900131	153.76	0.0149521	0.0502366
Family	Eubacteriaceae	Tissue	Fecal	31	2.24487e-06	6.37393e-06	1.14479e-06	283.933	1.12103e-09	4.48862e-06
Family	Family_XIII	Tissue	Fecal	31	0.00069869	0.00048765	8.75846e-05	69.795	0.000527028	0.000870353
Family	Firmicutes_Phylum	Tissue	Fecal	31	1.07257e-05	3.40392e-05	6.11361e-06	317.359	-1.25672e-06	2.27082e-05
Family	FTLpost3	Tissue	Fecal	31	0	0	0	#NUM!	0	0
Family	Gastranaerophilales_Order	Tissue	Fecal	31	0.00109832	0.00124227	0.000223118	113.107	0.000661012	0.00153562
Family	Lachnospiraceae	Tissue	Fecal	31	0.182112	0.0683025	0.0122675	37.5059	0.158068	0.206155
Family	Lactobacillaceae	Tissue	Fecal	31	0.0188325	0.0169173	0.00303844	89.8307	0.0128772	0.0247877
Family	Micrococcaceae	Tissue	Fecal	31	0.000667768	0.000443554	7.96646e-05	66.4234	0.000511628	0.000823908
Family	Mollicutes_RF9_Order	Tissue	Fecal	31	0.000954397	0.000985479	0.000176997	103.257	0.000607489	0.00130131
Family	NB1-n_Order	Tissue	Fecal	31	0.00248524	0.00181118	0.000325297	72.8774	0.00184767	0.00312281
Family	Pasteurellaceae	Tissue	Fecal	31	1.0726e-05	3.33902e-05	5.99706e-06	311.302	-1.02804e-06	2.248e-05
Family	Peptococcaceae	Tissue	Fecal	31	0.0104403	0.00435151	0.000781554	41.68	0.00890846	0.0119721
Family	Peptostreptococcaceae	Tissue	Fecal	31	0.00720667	0.00376175	0.00067563	52.1982	0.00588245	0.00853088
Family	Phylum_Firmicutes	Tissue	Fecal	31	0.00178355	0.000644906	0.000115829	36.1586	0.00155653	0.00201057
Family	Porphyromonadaceae	Tissue	Fecal	31	0.0887674	0.0282631	0.0050762	31.8395	0.0788183	0.0987166
Family	Prevotellaceae	Tissue	Fecal	31	0.000232482	0.000213819	3.84031e-05	91.9724	0.000157213	0.00030775
Family	Pseudomonadaceae	Tissue	Fecal	31	3.2426e-06	1.54353e-05	2.77225e-06	476.015	-2.19092e-06	8.67612e-06
Family	Rhodospirillaceae	Tissue	Fecal	31	0.00241039	0.00166248	0.000298589	68.9711	0.00182517	0.00299562
Family	Rikenellaceae	Tissue	Fecal	31	0.00740182	0.00393558	0.000706851	53.1705	0.00601641	0.00878722
Family	Ruminococcaceae	Tissue	Fecal	31	0.368844	0.0869875	0.0156234	23.5838	0.338223	0.399466
Family	Staphylococcaceae	Tissue	Fecal	31	2.02056e-05	5.66389e-05	1.01726e-05	280.313	2.67556e-07	4.01436e-05
Family	Streptococcaceae	Tissue	Fecal	31	0.00596877	0.00232757	0.000418045	38.9959	0.00514941	0.00678812
Family	Syntrophomonadaceae	Tissue	Fecal	31	6.98502e-06	3.88909e-05	6.98502e-06	556.776	-6.70537e-06	2.06754e-05
Family	Thermoanaerobacteraceae	Tissue	Fecal	31	2.4945e-06	8.08246e-06	1.45165e-06	324.012	-3.50691e-07	5.33968e-06
Family	Verrucomicrobiaceae	Tissue	Fecal	31	0.105987	0.0519429	0.00932922	49.0087	0.0877022	0.124272
Family	WCHB1-41_Order	Tissue	Fecal	31	2.74411e-06	1.52786e-05	2.74411e-06	556.776	-2.63425e-06	8.12248e-06
Family	Alcaligenaceae	Sex	F	32	0.00926037	0.00639859	0.00113112	69.0965	0.00704342	0.0114773
Family	Alphaproteobacteria_Class	Sex	F	32	0.000532079	0.000859807	0.000151994	161.594	0.000234177	0.000829982
Family	Anaeroplasmataceae	Sex	F	32	3.31052e-05	9.38285e-05	1.65867e-05	283.426	5.95843e-07	6.56145e-05
Family	Bacillales_Order	Sex	F	32	8.69892e-06	3.63603e-05	6.42765e-06	417.987	-3.89906e-06	2.12969e-05
Family	Bacteria_unclassified	Sex	F	32	0.000904731	0.000401491	7.09742e-05	44.3768	0.000765624	0.00104384
Family	Bacteroidaceae	Sex	F	32	0.00153222	0.00122584	0.000216699	80.0038	0.0011075	0.00195694
Family	Bacteroidales_S24-7_group	Sex	F	32	0.0871849	0.0493344	0.00872117	56.586	0.0700917	0.104278
Family	Bifidobacteriaceae	Sex	F	32	0.0118354	0.016005	0.00282931	135.23	0.00629005	0.0173807
Family	Campylobacteraceae	Sex	F	32	1.20811e-06	6.83412e-06	1.20811e-06	565.685	-1.15974e-06	3.57597e-06
Family	Christensenellaceae	Sex	F	32	0.0153327	0.011757	0.00207836	76.6789	0.0112592	0.0194062
Family	Class_Clostridia	Sex	F	32	9.42403e-06	2.67683e-05	4.73201e-06	284.043	1.4947e-07	1.86986e-05
Family	Clostridia_Class	Sex	F	32	0.000409592	0.000248238	4.38826e-05	60.606	0.000323584	0.000495601
Family	Clostridiaceae_1	Sex	F	32	0.0158247	0.014	0.00247488	88.4698	0.010974	0.0206753
Family	Clostridiaceae_2	Sex	F	32	5.07425e-06	1.65029e-05	2.91733e-06	325.229	-6.43617e-07	1.07921e-05
Family	Clostridiales_Order	Sex	F	32	0.00227076	0.000930932	0.000164567	40.9965	0.00194821	0.0025933
Family	Clostridiales_vadinBB60_group	Sex	F	32	0.0013317	0.00136893	0.000241995	102.796	0.000857399	0.001806
Family	Coriobacteriaceae	Sex	F	32	0.0127231	0.0145264	0.00256793	114.173	0.00769009	0.0177562
Family	Corynebacteriaceae	Sex	F	32	4.8328e-07	1.90169e-06	3.36174e-07	393.496	-1.75608e-07	1.14217e-06
Family	Deferribacteraceae	Sex	F	32	0.000994837	0.000964166	0.000170442	96.917	0.000660777	0.0013289
Family	Desulfovibrionaceae	Sex	F	32	0.00026001	0.000229162	4.05105e-05	88.1358	0.000180611	0.000339409
Family	Enterobacteriaceae	Sex	F	32	0.000776647	0.0013015	0.000230075	167.58	0.000325708	0.00122759
Family	Enterococcaceae	Sex	F	32	7.97419e-06	2.75318e-05	4.86698e-06	345.262	-1.56492e-06	1.75133e-05
Family	Erysipelotrichaceae	Sex	F	32	0.0410511	0.0531343	0.0093929	129.435	0.0226413	0.0594608
Family	Eubacteriaceae	Sex	F	32	9.66609e-07	3.25719e-06	5.75795e-07	336.97	-1.61928e-07	2.09515e-06
Family	Family_XIII	Sex	F	32	0.000686516	0.000508131	8.98257e-05	74.0159	0.000510461	0.000862571
Family	Firmicutes_Phylum	Sex	F	32	7.24896e-06	1.81008e-05	3.1998e-06	249.702	9.77479e-07	1.35204e-05
Family	FTLpost3	Sex	F	32	0	0	0	#NUM!	0	0
Family	Gastranaerophilales_Order	Sex	F	32	0.00099633	0.000747681	0.000132173	75.0435	0.000737277	0.00125538
Family	Lachnospiraceae	Sex	F	32	0.208505	0.0705555	0.0124726	33.8388	0.184059	0.23295
Family	Lactobacillaceae	Sex	F	32	0.0142105	0.0117633	0.00207948	82.779	0.0101348	0.0182862
Family	Micrococcaceae	Sex	F	32	0.000573187	0.000364938	6.45125e-05	63.6682	0.000446745	0.000699629
Family	Mollicutes_RF9_Order	Sex	F	32	0.000805415	0.000561269	9.92192e-05	69.6869	0.000610948	0.000999881
Family	NB1-n_Order	Sex	F	32	0.00389634	0.00204395	0.000361323	52.4583	0.00318816	0.00460452
Family	Pasteurellaceae	Sex	F	32	2.02983e-05	4.60523e-05	8.14098e-06	226.877	4.34232e-06	3.62544e-05
Family	Peptococcaceae	Sex	F	32	0.0115417	0.00349621	0.000618049	30.292	0.0103304	0.0127531
Family	Peptostreptococcaceae	Sex	F	32	0.00654444	0.00388546	0.000686859	59.3704	0.00519822	0.00789066
Family	Phylum_Firmicutes	Sex	F	32	0.00183701	0.000803502	0.000142041	43.7397	0.00155861	0.0021154
Family	Porphyromonadaceae	Sex	F	32	0.0914838	0.0314076	0.00555213	34.3313	0.0806018	0.102366
Family	Prevotellaceae	Sex	F	32	0.000204431	0.000182222	3.22126e-05	89.1362	0.000141296	0.000267567
Family	Pseudomonadaceae	Sex	F	32	2.65793e-06	1.50355e-05	2.65793e-06	565.685	-2.55152e-06	7.86738e-06
Family	Rhodospirillaceae	Sex	F	32	0.00297803	0.0018226	0.000322193	61.2014	0.00234654	0.00360952
Family	Rikenellaceae	Sex	F	32	0.0089398	0.00509568	0.000900797	56.9999	0.00717427	0.0107053
Family	Ruminococcaceae	Sex	F	32	0.31859	0.087792	0.0155196	27.5565	0.288172	0.349007
Family	Staphylococcaceae	Sex	F	32	4.83316e-07	2.73405e-06	4.83316e-07	565.685	-4.63966e-07	1.4306e-06
Family	Streptococcaceae	Sex	F	32	0.00456254	0.00239269	0.000422972	52.4421	0.00373353	0.00539154
Family	Syntrophomonadaceae	Sex	F	32	0	0	0	#NUM!	0	0
Family	Thermoanaerobacteraceae	Sex	F	32	1.93304e-06	5.19601e-06	9.18533e-07	268.8	1.3275e-07	3.73333e-06
Family	Verrucomicrobiaceae	Sex	F	32	0.121321	0.0644977	0.0114017	53.1627	0.0989745	0.143668
Family	WCHB1-41_Order	Sex	F	32	0	0	0	#NUM!	0	0
Family	Alcaligenaceae	Sex	M	30	0.00963883	0.00644371	0.00117646	66.8516	0.00733302	0.0119446
Family	Alphaproteobacteria_Class	Sex	M	30	0.000203873	0.000423826	7.73797e-05	207.888	5.22113e-05	0.000355534
Family	Anaeroplasmataceae	Sex	M	30	1.31451e-05	3.16642e-05	5.78107e-06	240.882	1.81441e-06	2.44758e-05
Family	Bacillales_Order	Sex	M	30	2.57771e-06	1.27365e-05	2.32536e-06	494.101	-1.97991e-06	7.13534e-06
Family	Bacteria_unclassified	Sex	M	30	0.000962725	0.000458059	8.36297e-05	47.5794	0.000798813	0.00112664
Family	Bacteroidaceae	Sex	M	30	0.00137951	0.0007491	0.000136766	54.3018	0.00111145	0.00164757
Family	Bacteroidales_S24-7_group	Sex	M	30	0.12149	0.060263	0.0110025	49.6034	0.0999251	0.143054
Family	Bifidobacteriaceae	Sex	M	30	0.0112153	0.0155025	0.00283035	138.226	0.00566789	0.0167627
Family	Campylobacteraceae	Sex	M	30	5.41339e-06	2.96504e-05	5.41339e-06	547.723	-5.19666e-06	1.60234e-05
Family	Christensenellaceae	Sex	M	30	0.0205671	0.0171549	0.00313203	83.4091	0.0144284	0.0267058
Family	Class_Clostridia	Sex	M	30	1.2889e-06	7.05961e-06	1.2889e-06	547.723	-1.2373e-06	3.8151e-06
Family	Clostridia_Class	Sex	M	30	0.000346944	0.000171597	3.13291e-05	49.4594	0.00028554	0.000408348
Family	Clostridiaceae_1	Sex	M	30	0.0184942	0.0150062	0.00273974	81.1399	0.0131244	0.023864
Family	Clostridiaceae_2	Sex	M	30	1.83016e-05	6.294e-05	1.14912e-05	343.905	-4.22081e-06	4.0824e-05
Family	Clostridiales_Order	Sex	M	30	0.00130993	0.000612213	0.000111774	46.7363	0.00109086	0.00152901
Family	Clostridiales_vadinBB60_group	Sex	M	30	0.00153855	0.00142537	0.000260235	92.6434	0.0010285	0.00204861
Family	Coriobacteriaceae	Sex	M	30	0.0103325	0.0150312	0.0027443	145.475	0.00495377	0.0157112
Family	Corynebacteriaceae	Sex	M	30	5.92876e-06	1.5557e-05	2.84031e-06	262.4	3.61846e-07	1.14957e-05
Family	Deferribacteraceae	Sex	M	30	0.000686136	0.000843045	0.000153918	122.869	0.000384461	0.00098781
Family	Desulfovibrionaceae	Sex	M	30	0.000419117	0.000365788	6.67834e-05	87.2758	0.000288224	0.00055001
Family	Enterobacteriaceae	Sex	M	30	0.000764781	0.000633504	0.000115661	82.8347	0.000538089	0.000991474
Family	Enterococcaceae	Sex	M	30	1.05684e-05	1.95299e-05	3.56566e-06	184.796	3.5798e-06	1.75569e-05
Family	Erysipelotrichaceae	Sex	M	30	0.0190043	0.0342518	0.00625349	180.232	0.00674769	0.0312609
Family	Eubacteriaceae	Sex	M	30	1.28865e-06	5.77279e-06	1.05396e-06	447.972	-7.77078e-07	3.35438e-06
Family	Family_XIII	Sex	M	30	0.000521959	0.000308872	5.6392e-05	59.1755	0.000411433	0.000632485
Family	Firmicutes_Phylum	Sex	M	30	8.24777e-06	3.2167e-05	5.87286e-06	390.008	-3.26281e-06	1.97584e-05
Family	FTLpost3	Sex	M	30	2.83534e-06	1.55298e-05	2.83534e-06	547.723	-2.72183e-06	8.39252e-06
Family	Gastranaerophilales_Order	Sex	M	30	0.00137798	0.00140555	0.000256616	102	0.000875023	0.00188094
Family	Lachnospiraceae	Sex	M	30	0.178414	0.0649678	0.0118615	36.4141	0.155166	0.201662
Family	Lactobacillaceae	Sex	M	30	0.0235407	0.0178151	0.00325258	75.6779	0.0171658	0.0299156
Family	Micrococcaceae	Sex	M	30	0.000547998	0.000436611	7.97138e-05	79.6737	0.000391762	0.000704234
Family	Mollicutes_RF9_Order	Sex	M	30	0.000898547	0.00119862	0.000218837	133.395	0.000469635	0.00132746
Family	NB1-n_Order	Sex	M	30	0.00227003	0.00318342	0.00058121	140.237	0.00113088	0.00340918
Family	Pasteurellaceae	Sex	M	30	1.36605e-05	3.26596e-05	5.9628e-06	239.081	1.97361e-06	2.53473e-05
Family	Peptococcaceae	Sex	M	30	0.011788	0.00477378	0.000871569	40.4968	0.0100798	0.0134963
Family	Peptostreptococcaceae	Sex	M	30	0.00643152	0.00389316	0.00071079	60.5325	0.00503839	0.00782464
Family	Phylum_Firmicutes	Sex	M	30	0.00173265	0.000705739	0.00012885	40.7317	0.00148011	0.00198519
Family	Porphyromonadaceae	Sex	M	30	0.0966331	0.034782	0.0063503	35.9939	0.0841868	0.109079
Family	Prevotellaceae	Sex	M	30	0.000226827	0.000186909	3.41247e-05	82.4015	0.000159944	0.000293711
Family	Pseudomonadaceae	Sex	M	30	5.15561e-07	2.82384e-06	5.15561e-07	547.723	-4.9492e-07	1.52604e-06
Family	Rhodospirillaceae	Sex	M	30	0.00454271	0.0029549	0.000539489	65.0471	0.00348533	0.00560009
Family	Rikenellaceae	Sex	M	30	0.00873415	0.00506468	0.00092468	57.9871	0.00692181	0.0105465
Family	Ruminococcaceae	Sex	M	30	0.318702	0.0901442	0.016458	28.2848	0.286445	0.350959
Family	Staphylococcaceae	Sex	M	30	2.70651e-05	5.70701e-05	1.04195e-05	210.863	6.64317e-06	4.7487e-05
Family	Streptococcaceae	Sex	M	30	0.00529671	0.00231368	0.000422418	43.6814	0.00446878	0.00612463
Family	Syntrophomonadaceae	Sex	M	30	1.1342e-05	4.48507e-05	8.18859e-06	395.44	-4.70735e-06	2.73913e-05
Family	Thermoanaerobacteraceae	Sex	M	30	8.76395e-06	1.46065e-05	2.66676e-06	166.665	3.53719e-06	1.39907e-05
Family	Verrucomicrobiaceae	Sex	M	30	0.119854	0.0746118	0.0136222	62.2524	0.0931546	0.146553
Family	WCHB1-41_Order	Sex	M	30	2.83559e-06	1.55311e-05	2.83559e-06	547.723	-2.72206e-06	8.39323e-06
Family	Alcaligenaceae	GnawSticks	N	31	0.0105349	0.00649558	0.00116664	61.6577	0.00824833	0.0128215
Family	Alphaproteobacteria_Class	GnawSticks	N	31	0.000385636	0.000681415	0.000122386	176.699	0.000145764	0.000625508
Family	Anaeroplasmataceae	GnawSticks	N	31	3.74152e-05	9.82179e-05	1.76405e-05	262.508	2.84059e-06	7.19899e-05
Family	Bacillales_Order	GnawSticks	N	31	1.12246e-05	3.84464e-05	6.90518e-06	342.519	-2.30928e-06	2.47585e-05
Family	Bacteria_unclassified	GnawSticks	N	31	0.000889015	0.0004348	7.80924e-05	48.9081	0.000735956	0.00104207
Family	Bacteroidaceae	GnawSticks	N	31	0.00129386	0.000785342	0.000141052	60.6977	0.0010174	0.00157031
Family	Bacteroidales_S24-7_group	GnawSticks	N	31	0.0974321	0.0405985	0.0072917	41.6685	0.0831407	0.111724
Family	Bifidobacteriaceae	GnawSticks	N	31	0.0150807	0.0164523	0.00295492	109.095	0.00928919	0.0208722
Family	Campylobacteraceae	GnawSticks	N	31	6.48585e-06	2.97573e-05	5.34456e-06	458.803	-3.9893e-06	1.6961e-05
Family	Christensenellaceae	GnawSticks	N	31	0.014251	0.0118347	0.00212557	83.0446	0.0100849	0.018417
Family	Class_Clostridia	GnawSticks	N	31	1.24708e-06	6.94347e-06	1.24708e-06	556.776	-1.19716e-06	3.69132e-06
Family	Clostridia_Class	GnawSticks	N	31	0.000353212	0.000249519	4.48149e-05	70.6428	0.000265377	0.000441048
Family	Clostridiaceae_1	GnawSticks	N	31	0.0199135	0.0147007	0.00264033	73.8229	0.0147386	0.0250885
Family	Clostridiaceae_2	GnawSticks	N	31	1.74615e-05	5.96676e-05	1.07166e-05	341.71	-3.5427e-06	3.84657e-05
Family	Clostridiales_Order	GnawSticks	N	31	0.00180323	0.000952354	0.000171048	52.8138	0.00146798	0.00213848
Family	Clostridiales_vadinBB60_group	GnawSticks	N	31	0.00138641	0.00141185	0.000253575	101.835	0.000889408	0.00188341
Family	Coriobacteriaceae	GnawSticks	N	31	0.0143805	0.0141981	0.00255005	98.7314	0.00938249	0.0193785
Family	Corynebacteriaceae	GnawSticks	N	31	2.24509e-06	8.51689e-06	1.52968e-06	379.356	-7.53022e-07	5.24321e-06
Family	Deferribacteraceae	GnawSticks	N	31	0.000946128	0.000967773	0.000173817	102.288	0.000605453	0.0012868
Family	Desulfovibrionaceae	GnawSticks	N	31	0.00026765	0.000245981	4.41795e-05	91.9039	0.00018106	0.00035424
Family	Enterobacteriaceae	GnawSticks	N	31	0.000905227	0.00130291	0.000234009	143.931	0.000446579	0.00136388
Family	Enterococcaceae	GnawSticks	N	31	1.02274e-05	3.12769e-05	5.6175e-06	305.815	-7.82685e-07	2.12375e-05
Family	Erysipelotrichaceae	GnawSticks	N	31	0.0427382	0.0532663	0.00956692	124.634	0.0239873	0.061489
Family	Eubacteriaceae	GnawSticks	N	31	1.74597e-06	6.22075e-06	1.11728e-06	356.293	-4.43862e-07	3.9358e-06
Family	Family_XIII	GnawSticks	N	31	0.00057671	0.000470083	8.44295e-05	81.5113	0.000411231	0.000742188
Family	Firmicutes_Phylum	GnawSticks	N	31	1.02269e-05	3.3728e-05	6.05773e-06	329.798	-1.64608e-06	2.20998e-05
Family	FTLpost3	GnawSticks	N	31	0	0	0	#NUM!	0	0
Family	Gastranaerophilales_Order	GnawSticks	N	31	0.00118013	0.000746973	0.00013416	63.2959	0.00091718	0.00144308
Family	Lachnospiraceae	GnawSticks	N	31	0.186107	0.0674089	0.012107	36.2205	0.162378	0.209836
Family	Lactobacillaceae	GnawSticks	N	31	0.0212234	0.0172	0.0030892	81.0424	0.0151687	0.0272782
Family	Micrococcaceae	GnawSticks	N	31	0.000430539	0.000336255	6.03931e-05	78.101	0.00031217	0.000548907
Family	Mollicutes_RF9_Order	GnawSticks	N	31	0.00092021	0.000768632	0.00013805	83.528	0.000649636	0.00119078
Family	NB1-n_Order	GnawSticks	N	31	0.0037294	0.0032223	0.000578742	86.4027	0.00259508	0.00486371
Family	Pasteurellaceae	GnawSticks	N	31	2.44449e-05	4.49157e-05	8.0671e-06	183.742	8.63372e-06	4.02562e-05
Family	Peptococcaceae	GnawSticks	N	31	0.0111573	0.00402505	0.000722921	36.0755	0.0097404	0.0125742
Family	Peptostreptococcaceae	GnawSticks	N	31	0.00667732	0.00341622	0.00061357	51.1615	0.00547474	0.00787989
Family	Phylum_Firmicutes	GnawSticks	N	31	0.00180624	0.000775483	0.000139281	42.9336	0.00153325	0.00207923
Family	Porphyromonadaceae	GnawSticks	N	31	0.0934821	0.0275208	0.00494289	29.4397	0.0837942	0.10317
Family	Prevotellaceae	GnawSticks	N	31	0.000196309	0.000197137	3.54068e-05	100.422	0.000126913	0.000265705
Family	Pseudomonadaceae	GnawSticks	N	31	3.2426e-06	1.54353e-05	2.77225e-06	476.015	-2.19092e-06	8.67612e-06
Family	Rhodospirillaceae	GnawSticks	N	31	0.00348796	0.00196569	0.000353048	56.3564	0.002796	0.00417992
Family	Rikenellaceae	GnawSticks	N	31	0.0096281	0.005473	0.00098298	56.844	0.00770149	0.0115547
Family	Ruminococcaceae	GnawSticks	N	31	0.309877	0.0881259	0.0158279	28.439	0.278855	0.340899
Family	Staphylococcaceae	GnawSticks	N	31	4.98897e-06	1.36221e-05	2.4466e-06	273.044	1.9372e-07	9.78422e-06
Family	Streptococcaceae	GnawSticks	N	31	0.00393098	0.00206979	0.000371745	52.6533	0.00320237	0.00465958
Family	Syntrophomonadaceae	GnawSticks	N	31	6.98502e-06	3.88909e-05	6.98502e-06	556.776	-6.70537e-06	2.06754e-05
Family	Thermoanaerobacteraceae	GnawSticks	N	31	3.99115e-06	1.03498e-05	1.85888e-06	259.318	3.47822e-07	7.63448e-06
Family	Verrucomicrobiaceae	GnawSticks	N	31	0.122883	0.0731548	0.013139	59.532	0.0971311	0.148635
Family	WCHB1-41_Order	GnawSticks	N	31	2.74411e-06	1.52786e-05	2.74411e-06	556.776	-2.63425e-06	8.12248e-06
Family	Alcaligenaceae	GnawSticks	Y	31	0.00835209	0.00615335	0.00110517	73.6744	0.00618599	0.0105182
Family	Alphaproteobacteria_Class	GnawSticks	Y	31	0.000360903	0.000726985	0.00013057	201.435	0.00010499	0.000616816
Family	Anaeroplasmataceae	GnawSticks	Y	31	9.47887e-06	1.49026e-05	2.67658e-06	157.219	4.23287e-06	1.47249e-05
Family	Bacillales_Order	GnawSticks	Y	31	2.49465e-07	1.38896e-06	2.49465e-07	556.776	-2.39477e-07	7.38407e-07
Family	Bacteria_unclassified	GnawSticks	Y	31	0.00097657	0.000422038	7.58002e-05	43.2163	0.000828005	0.00112514
Family	Bacteroidaceae	GnawSticks	Y	31	0.0016228	0.00119774	0.00021512	73.8068	0.00120117	0.00204443
Family	Bacteroidales_S24-7_group	GnawSticks	Y	31	0.110136	0.0700097	0.0125741	63.5667	0.0854909	0.134781
Family	Bifidobacteriaceae	GnawSticks	Y	31	0.00798995	0.0141618	0.00254354	177.245	0.00300471	0.0129752
Family	Campylobacteraceae	GnawSticks	Y	31	0	0	0	#NUM!	0	0
Family	Christensenellaceae	GnawSticks	Y	31	0.02148	0.0165649	0.00297514	77.1175	0.0156489	0.0273112
Family	Class_Clostridia	GnawSticks	Y	31	9.72828e-06	2.71548e-05	4.87715e-06	279.133	1.69242e-07	1.92873e-05
Family	Clostridia_Class	GnawSticks	Y	31	0.000405345	0.000174647	3.13676e-05	43.086	0.000343866	0.000466825
Family	Clostridiaceae_1	GnawSticks	Y	31	0.0143192	0.0138423	0.00248616	96.6696	0.00944644	0.019192
Family	Clostridiaceae_2	GnawSticks	Y	31	5.48767e-06	2.38082e-05	4.27609e-06	433.85	-2.89331e-06	1.38686e-05
Family	Clostridiales_Order	GnawSticks	Y	31	0.00180846	0.000909574	0.000163364	50.2956	0.00148827	0.00212864
Family	Clostridiales_vadinBB60_group	GnawSticks	Y	31	0.00147717	0.00138741	0.000249186	93.923	0.00098878	0.00196557
Family	Coriobacteriaceae	GnawSticks	Y	31	0.00875228	0.0148813	0.00267277	170.028	0.00351374	0.0139908
Family	Corynebacteriaceae	GnawSticks	Y	31	3.99128e-06	1.33747e-05	2.40217e-06	335.098	-7.16882e-07	8.69944e-06
Family	Deferribacteraceae	GnawSticks	Y	31	0.000744803	0.000859823	0.000154429	115.443	0.000442128	0.00104748
Family	Desulfovibrionaceae	GnawSticks	Y	31	0.000406344	0.000355284	6.38109e-05	87.4344	0.000281277	0.000531411
Family	Enterobacteriaceae	GnawSticks	Y	31	0.000636584	0.000635248	0.000114094	99.7902	0.000412964	0.000860204
Family	Enterococcaceae	GnawSticks	Y	31	8.23147e-06	1.32341e-05	2.37692e-06	160.775	3.57279e-06	1.28901e-05
Family	Erysipelotrichaceae	GnawSticks	Y	31	0.0180284	0.0339049	0.0060895	188.064	0.00609318	0.0299636
Family	Eubacteriaceae	GnawSticks	Y	31	4.98905e-07	1.93118e-06	3.4685e-07	387.083	-1.80908e-07	1.17872e-06
Family	Family_XIII	GnawSticks	Y	31	0.000637073	0.000387479	6.95933e-05	60.8218	0.000500673	0.000773474
Family	Firmicutes_Phylum	GnawSticks	Y	31	5.23766e-06	1.37425e-05	2.46823e-06	262.379	4.00012e-07	1.00753e-05
Family	FTLpost3	GnawSticks	Y	31	2.74388e-06	1.52773e-05	2.74388e-06	556.776	-2.63403e-06	8.12179e-06
Family	Gastranaerophilales_Order	GnawSticks	Y	31	0.00118187	0.00141583	0.000254291	119.796	0.00068347	0.00168027
Family	Lachnospiraceae	GnawSticks	Y	31	0.201782	0.0708558	0.0127261	35.115	0.176839	0.226725
Family	Lactobacillaceae	GnawSticks	Y	31	0.0162268	0.0136374	0.00244935	84.0424	0.0114262	0.0210275
Family	Micrococcaceae	GnawSticks	Y	31	0.000691459	0.000417108	7.49148e-05	60.3229	0.000544629	0.000838289
Family	Mollicutes_RF9_Order	GnawSticks	Y	31	0.000780748	0.00105733	0.000189902	135.426	0.000408546	0.00115295
Family	NB1-n_Order	GnawSticks	Y	31	0.00248943	0.00207385	0.000372475	83.3063	0.0017594	0.00321947
Family	Pasteurellaceae	GnawSticks	Y	31	9.728e-06	3.34069e-05	6.00005e-06	343.409	-2.03188e-06	2.14879e-05
Family	Peptococcaceae	GnawSticks	Y	31	0.0121645	0.00423868	0.000761289	34.8446	0.0106724	0.0136566
Family	Peptostreptococcaceae	GnawSticks	Y	31	0.00630229	0.00430289	0.000772823	68.2751	0.00478758	0.00781699
Family	Phylum_Firmicutes	GnawSticks	Y	31	0.00176679	0.000742996	0.000133446	42.0535	0.00150524	0.00202834
Family	Porphyromonadaceae	GnawSticks	Y	31	0.0944687	0.0380075	0.00682634	40.2328	0.0810893	0.107848
Family	Prevotellaceae	GnawSticks	Y	31	0.000234227	0.000169515	3.04458e-05	72.3722	0.000174554	0.000293899
Family	Pseudomonadaceae	GnawSticks	Y	31	0	0	0	#NUM!	0	0
Family	Rhodospirillaceae	GnawSticks	Y	31	0.00398231	0.0030243	0.00054318	75.9434	0.0029177	0.00504692
Family	Rikenellaceae	GnawSticks	Y	31	0.00805249	0.00451806	0.000811468	56.1077	0.00646204	0.00964294
Family	Ruminococcaceae	GnawSticks	Y	31	0.327411	0.0888508	0.0159581	27.1374	0.296134	0.358688
Family	Staphylococcaceae	GnawSticks	Y	31	2.17019e-05	5.64887e-05	1.01457e-05	260.293	1.81681e-06	4.15871e-05
Family	Streptococcaceae	GnawSticks	Y	31	0.00590458	0.00225214	0.000404497	38.1423	0.00511178	0.00669738
Family	Syntrophomonadaceae	GnawSticks	Y	31	3.9911e-06	2.22215e-05	3.9911e-06	556.776	-3.83131e-06	1.18135e-05
Family	Thermoanaerobacteraceae	GnawSticks	Y	31	6.48549e-06	1.21609e-05	2.18415e-06	187.509	2.20462e-06	1.07663e-05
Family	Verrucomicrobiaceae	GnawSticks	Y	31	0.118339	0.0657176	0.0118032	55.5332	0.0952054	0.141473
Family	WCHB1-41_Order	GnawSticks	Y	31	0	0	0	#NUM!	0	0
Family	Alcaligenaceae	TissueXGnawSticks	Cecal_N	16	0.0104308	0.00685662	0.00171416	65.7341	0.00707117	0.0137905
Family	Alphaproteobacteria_Class	TissueXGnawSticks	Cecal_N	16	0.000679029	0.000843726	0.000210932	124.255	0.000265611	0.00109245
Family	Anaeroplasmataceae	TissueXGnawSticks	Cecal_N	16	4.44629e-05	0.00011296	2.82401e-05	254.056	-1.08868e-05	9.98125e-05
Family	Bacillales_Order	TissueXGnawSticks	Cecal_N	16	9.66621e-06	2.50176e-05	6.2544e-06	258.815	-2.59218e-06	2.19246e-05
Family	Bacteria_unclassified	TissueXGnawSticks	Cecal_N	16	0.000854956	0.000494427	0.000123607	57.8307	0.000612691	0.00109722
Family	Bacteroidaceae	TissueXGnawSticks	Cecal_N	16	0.00132664	0.000868316	0.000217079	65.4524	0.000901171	0.00175211
Family	Bacteroidales_S24-7_group	TissueXGnawSticks	Cecal_N	16	0.114852	0.0419326	0.0104831	36.5101	0.0943055	0.135399
Family	Bifidobacteriaceae	TissueXGnawSticks	Cecal_N	16	0.0137883	0.0165264	0.0041316	119.858	0.00569048	0.0218861
Family	Campylobacteraceae	TissueXGnawSticks	Cecal_N	16	2.41622e-06	9.6649e-06	2.41622e-06	400	-2.31949e-06	7.15194e-06
Family	Christensenellaceae	TissueXGnawSticks	Cecal_N	16	0.0108686	0.00782859	0.00195715	72.0295	0.00703265	0.0147045
Family	Class_Clostridia	TissueXGnawSticks	Cecal_N	16	2.41622e-06	9.6649e-06	2.41622e-06	400	-2.31949e-06	7.15194e-06
Family	Clostridia_Class	TissueXGnawSticks	Cecal_N	16	0.000286597	0.000230749	5.76873e-05	80.5135	0.000173532	0.000399662
Family	Clostridiaceae_1	TissueXGnawSticks	Cecal_N	16	0.0253992	0.0175744	0.00439359	69.1927	0.0167879	0.0340105
Family	Clostridiaceae_2	TissueXGnawSticks	Cecal_N	16	6.76553e-06	1.84868e-05	4.62169e-06	273.249	-2.29282e-06	1.58239e-05
Family	Clostridiales_Order	TissueXGnawSticks	Cecal_N	16	0.00193223	0.00112246	0.000280615	58.0915	0.00138223	0.00248222
Family	Clostridiales_vadinBB60_group	TissueXGnawSticks	Cecal_N	16	0.0021874	0.00158004	0.000395011	72.234	0.00141319	0.0029616
Family	Coriobacteriaceae	TissueXGnawSticks	Cecal_N	16	0.0137316	0.0145265	0.00363163	105.789	0.00661375	0.0208495
Family	Corynebacteriaceae	TissueXGnawSticks	Cecal_N	16	0	0	0	#NUM!	0	0
Family	Deferribacteraceae	TissueXGnawSticks	Cecal_N	16	0.00132422	0.000992631	0.000248158	74.9598	0.000837838	0.0018106
Family	Desulfovibrionaceae	TissueXGnawSticks	Cecal_N	16	0.000318005	0.000266595	6.66488e-05	83.8338	0.000187375	0.000448634
Family	Enterobacteriaceae	TissueXGnawSticks	Cecal_N	16	0.000706564	0.00061988	0.00015497	87.7316	0.000402828	0.0010103
Family	Enterococcaceae	TissueXGnawSticks	Cecal_N	16	5.31619e-06	1.22163e-05	3.05408e-06	229.794	-6.69691e-07	1.13021e-05
Family	Erysipelotrichaceae	TissueXGnawSticks	Cecal_N	16	0.0407207	0.0522136	0.0130534	128.224	0.0151365	0.0663049
Family	Eubacteriaceae	TissueXGnawSticks	Cecal_N	16	0	0	0	#NUM!	0	0
Family	Family_XIII	TissueXGnawSticks	Cecal_N	16	0.000469765	0.000342731	8.56827e-05	72.9579	0.00030183	0.0006377
Family	Firmicutes_Phylum	TissueXGnawSticks	Cecal_N	16	4.34951e-06	1.19687e-05	2.99218e-06	275.174	-1.51506e-06	1.02141e-05
Family	FTLpost3	TissueXGnawSticks	Cecal_N	16	0	0	0	#NUM!	0	0
Family	Gastranaerophilales_Order	TissueXGnawSticks	Cecal_N	16	0.00131942	0.000762175	0.000190544	57.7657	0.000945965	0.00169288
Family	Lachnospiraceae	TissueXGnawSticks	Cecal_N	16	0.199533	0.0711877	0.0177969	35.6772	0.164651	0.234414
Family	Lactobacillaceae	TissueXGnawSticks	Cecal_N	16	0.0193712	0.0141852	0.00354631	73.2284	0.0124206	0.0263219
Family	Micrococcaceae	TissueXGnawSticks	Cecal_N	16	0.000338791	0.000256168	6.4042e-05	75.6125	0.000213271	0.000464311
Family	Mollicutes_RF9_Order	TissueXGnawSticks	Cecal_N	16	0.000781971	0.000716847	0.000179212	91.6718	0.000430722	0.00113322
Family	NB1-n_Order	TissueXGnawSticks	Cecal_N	16	0.00459561	0.00404358	0.0010109	87.988	0.00261429	0.00657692
Family	Pasteurellaceae	TissueXGnawSticks	Cecal_N	16	3.04467e-05	4.44168e-05	1.11042e-05	145.884	8.68286e-06	5.22105e-05
Family	Peptococcaceae	TissueXGnawSticks	Cecal_N	16	0.0129248	0.00371696	0.00092924	28.7584	0.0111035	0.014746
Family	Peptostreptococcaceae	TissueXGnawSticks	Cecal_N	16	0.00558348	0.00336023	0.000840057	60.1816	0.003937	0.00722997
Family	Phylum_Firmicutes	TissueXGnawSticks	Cecal_N	16	0.0017539	0.000932324	0.000233081	53.1572	0.00129707	0.00221073
Family	Porphyromonadaceae	TissueXGnawSticks	Cecal_N	16	0.0970094	0.0297507	0.00743766	30.6678	0.0824319	0.111587
Family	Prevotellaceae	TissueXGnawSticks	Cecal_N	16	0.000210715	0.000178559	4.46398e-05	84.7396	0.000123223	0.000298208
Family	Pseudomonadaceae	TissueXGnawSticks	Cecal_N	16	0	0	0	#NUM!	0	0
Family	Rhodospirillaceae	TissueXGnawSticks	Cecal_N	16	0.00466283	0.00200637	0.000501591	43.0289	0.00367973	0.00564593
Family	Rikenellaceae	TissueXGnawSticks	Cecal_N	16	0.0110256	0.00591898	0.00147975	53.684	0.00812535	0.0139258
Family	Ruminococcaceae	TissueXGnawSticks	Cecal_N	16	0.259909	0.0533336	0.0133334	20.5201	0.233776	0.286042
Family	Staphylococcaceae	TissueXGnawSticks	Cecal_N	16	4.34981e-06	1.05536e-05	2.63839e-06	242.621	-8.21337e-07	9.52096e-06
Family	Streptococcaceae	TissueXGnawSticks	Cecal_N	16	0.00292538	0.00130267	0.000325668	44.53	0.00228708	0.00356368
Family	Syntrophomonadaceae	TissueXGnawSticks	Cecal_N	16	0	0	0	#NUM!	0	0
Family	Thermoanaerobacteraceae	TissueXGnawSticks	Cecal_N	16	7.73286e-06	1.35415e-05	3.38538e-06	175.117	1.09763e-06	1.43681e-05
Family	Verrucomicrobiaceae	TissueXGnawSticks	Cecal_N	16	0.13806	0.0943509	0.0235877	68.3404	0.0918292	0.184291
Family	WCHB1-41_Order	TissueXGnawSticks	Cecal_N	16	0	0	0	#NUM!	0	0
Family	Alcaligenaceae	TissueXGnawSticks	Cecal_Y	15	0.00878217	0.00678226	0.00175117	77.2276	0.00534993	0.0122144
Family	Alphaproteobacteria_Class	TissueXGnawSticks	Cecal_Y	15	0.00051749	0.000957368	0.000247191	185.002	3.30035e-05	0.00100198
Family	Anaeroplasmataceae	TissueXGnawSticks	Cecal_Y	15	8.76361e-06	1.30273e-05	3.36362e-06	148.652	2.17103e-06	1.53562e-05
Family	Bacillales_Order	TissueXGnawSticks	Cecal_Y	15	5.15561e-07	1.99676e-06	5.15561e-07	387.298	-4.9492e-07	1.52604e-06
Family	Bacteria_unclassified	TissueXGnawSticks	Cecal_Y	15	0.000890273	0.000391695	0.000101135	43.9972	0.000692052	0.00108849
Family	Bacteroidaceae	TissueXGnawSticks	Cecal_Y	15	0.00182734	0.0014286	0.000368863	78.1794	0.00110438	0.0025503
Family	Bacteroidales_S24-7_group	TissueXGnawSticks	Cecal_Y	15	0.127153	0.0809322	0.0208966	63.6497	0.0861959	0.168109
Family	Bifidobacteriaceae	TissueXGnawSticks	Cecal_Y	15	0.00827657	0.0161271	0.00416399	194.852	0.000115293	0.0164378
Family	Campylobacteraceae	TissueXGnawSticks	Cecal_Y	15	0	0	0	#NUM!	0	0
Family	Christensenellaceae	TissueXGnawSticks	Cecal_Y	15	0.0166394	0.0125255	0.00323407	75.2761	0.0103007	0.0229781
Family	Class_Clostridia	TissueXGnawSticks	Cecal_Y	15	1.03101e-05	2.05978e-05	5.31832e-06	199.783	-1.13652e-07	2.07338e-05
Family	Clostridia_Class	TissueXGnawSticks	Cecal_Y	15	0.000424777	0.000206381	5.32875e-05	48.5858	0.000320336	0.000529219
Family	Clostridiaceae_1	TissueXGnawSticks	Cecal_Y	15	0.017934	0.017615	0.00454818	98.2213	0.00901976	0.0268483
Family	Clostridiaceae_2	TissueXGnawSticks	Cecal_Y	15	1.08257e-05	3.39335e-05	8.7616e-06	313.455	-6.34677e-06	2.79981e-05
Family	Clostridiales_Order	TissueXGnawSticks	Cecal_Y	15	0.00200222	0.00100133	0.000258542	50.0109	0.00149549	0.00250895
Family	Clostridiales_vadinBB60_group	TissueXGnawSticks	Cecal_Y	15	0.00234449	0.00153649	0.000396721	65.5363	0.00156693	0.00312205
Family	Coriobacteriaceae	TissueXGnawSticks	Cecal_Y	15	0.00810339	0.0148456	0.00383312	183.202	0.000590617	0.0156162
Family	Corynebacteriaceae	TissueXGnawSticks	Cecal_Y	15	6.70194e-06	1.82215e-05	4.70477e-06	271.884	-2.51923e-06	1.59231e-05
Family	Deferribacteraceae	TissueXGnawSticks	Cecal_Y	15	0.00114592	0.000930562	0.00024027	81.2069	0.000674994	0.00161684
Family	Desulfovibrionaceae	TissueXGnawSticks	Cecal_Y	15	0.000462925	0.000417818	0.00010788	90.2563	0.000251483	0.000674366
Family	Enterobacteriaceae	TissueXGnawSticks	Cecal_Y	15	0.000558809	0.000481989	0.000124449	86.2529	0.000314893	0.000802725
Family	Enterococcaceae	TissueXGnawSticks	Cecal_Y	15	9.79445e-06	1.53175e-05	3.95497e-06	156.39	2.04285e-06	1.75461e-05
Family	Erysipelotrichaceae	TissueXGnawSticks	Cecal_Y	15	0.0147871	0.0228559	0.00590136	154.566	0.00322066	0.0263536
Family	Eubacteriaceae	TissueXGnawSticks	Cecal_Y	15	0	0	0	#NUM!	0	0
Family	Family_XIII	TissueXGnawSticks	Cecal_Y	15	0.000563443	0.000348831	9.00679e-05	61.9107	0.000386913	0.000739972
Family	Firmicutes_Phylum	TissueXGnawSticks	Cecal_Y	15	5.15398e-06	1.3912e-05	3.59207e-06	269.928	-1.88634e-06	1.21943e-05
Family	FTLpost3	TissueXGnawSticks	Cecal_Y	15	5.67069e-06	2.19625e-05	5.67069e-06	387.298	-5.44366e-06	1.6785e-05
Family	Gastranaerophilales_Order	TissueXGnawSticks	Cecal_Y	15	0.00120423	0.00123459	0.00031877	102.521	0.000579451	0.00182901
Family	Lachnospiraceae	TissueXGnawSticks	Cecal_Y	15	0.212439	0.0680338	0.0175662	32.025	0.17801	0.246869
Family	Lactobacillaceae	TissueXGnawSticks	Cecal_Y	15	0.0178141	0.0151606	0.00391446	85.1046	0.0101419	0.0254863
Family	Micrococcaceae	TissueXGnawSticks	Cecal_Y	15	0.000577365	0.000341495	8.81736e-05	59.1471	0.000404548	0.000750182
Family	Mollicutes_RF9_Order	TissueXGnawSticks	Cecal_Y	15	0.000708789	0.00100035	0.000258289	141.135	0.000202551	0.00121503
Family	NB1-n_Order	TissueXGnawSticks	Cecal_Y	15	0.00281411	0.00226713	0.000585372	80.5631	0.0016668	0.00396142
Family	Pasteurellaceae	TissueXGnawSticks	Cecal_Y	15	1.59806e-05	4.64389e-05	1.19905e-05	290.595	-7.52028e-06	3.94815e-05
Family	Peptococcaceae	TissueXGnawSticks	Cecal_Y	15	0.0128354	0.00351532	0.000907652	27.3877	0.0110565	0.0146144
Family	Peptostreptococcaceae	TissueXGnawSticks	Cecal_Y	15	0.00597502	0.00447855	0.00115636	74.9546	0.0037086	0.00824144
Family	Phylum_Firmicutes	TissueXGnawSticks	Cecal_Y	15	0.00182743	0.000804839	0.000207809	44.0421	0.00142013	0.00223473
Family	Porphyromonadaceae	TissueXGnawSticks	Cecal_Y	15	0.101502	0.0439118	0.011338	43.2619	0.0792803	0.123724
Family	Prevotellaceae	TissueXGnawSticks	Cecal_Y	15	0.000184549	0.000112361	2.90116e-05	60.8843	0.000127687	0.000241411
Family	Pseudomonadaceae	TissueXGnawSticks	Cecal_Y	15	0	0	0	#NUM!	0	0
Family	Rhodospirillaceae	TissueXGnawSticks	Cecal_Y	15	0.00548339	0.00312572	0.000807056	57.0034	0.00390159	0.00706519
Family	Rikenellaceae	TissueXGnawSticks	Cecal_Y	15	0.00948215	0.00542852	0.00140164	57.2499	0.00673499	0.0122293
Family	Ruminococcaceae	TissueXGnawSticks	Cecal_Y	15	0.277547	0.0574827	0.014842	20.711	0.248457	0.306637
Family	Staphylococcaceae	TissueXGnawSticks	Cecal_Y	15	8.76323e-06	1.82194e-05	4.70422e-06	207.907	-4.56874e-07	1.79833e-05
Family	Streptococcaceae	TissueXGnawSticks	Cecal_Y	15	0.00487097	0.00198725	0.000513105	40.7978	0.0038653	0.00587664
Family	Syntrophomonadaceae	TissueXGnawSticks	Cecal_Y	15	8.24827e-06	3.19454e-05	8.24827e-06	387.298	-7.91805e-06	2.44146e-05
Family	Thermoanaerobacteraceae	TissueXGnawSticks	Cecal_Y	15	8.24804e-06	1.35419e-05	3.4965e-06	164.183	1.39502e-06	1.51011e-05
Family	Verrucomicrobiaceae	TissueXGnawSticks	Cecal_Y	15	0.132222	0.066781	0.0172428	50.5067	0.0984267	0.166017
Family	WCHB1-41_Order	TissueXGnawSticks	Cecal_Y	15	0	0	0	#NUM!	0	0
Family	Alcaligenaceae	TissueXGnawSticks	Fecal_N	15	0.0106459	0.0063258	0.00163331	59.42	0.00744467	0.0138471
Family	Alphaproteobacteria_Class	TissueXGnawSticks	Fecal_N	15	7.26832e-05	0.000170152	4.39329e-05	234.1	-1.34238e-05	0.00015879
Family	Anaeroplasmataceae	TissueXGnawSticks	Fecal_N	15	2.98978e-05	8.29627e-05	2.14209e-05	277.488	-1.20863e-05	7.18819e-05
Family	Bacillales_Order	TissueXGnawSticks	Fecal_N	15	1.28869e-05	4.99109e-05	1.28869e-05	387.298	-1.2371e-05	3.81448e-05
Family	Bacteria_unclassified	TissueXGnawSticks	Fecal_N	15	0.000925344	0.000374768	9.67646e-05	40.5004	0.000735689	0.001115
Family	Bacteroidaceae	TissueXGnawSticks	Fecal_N	15	0.00125889	0.000715028	0.000184619	56.7983	0.000897043	0.00162074
Family	Bacteroidales_S24-7_group	TissueXGnawSticks	Fecal_N	15	0.0788509	0.0305167	0.00787937	38.7018	0.0634076	0.0942941
Family	Bifidobacteriaceae	TissueXGnawSticks	Fecal_N	15	0.0164593	0.0168359	0.00434701	102.288	0.00793936	0.0249793
Family	Campylobacteraceae	TissueXGnawSticks	Fecal_N	15	1.08268e-05	4.19319e-05	1.08268e-05	387.298	-1.03933e-05	3.20469e-05
Family	Christensenellaceae	TissueXGnawSticks	Fecal_N	15	0.0178588	0.0144028	0.00371879	80.6481	0.0105701	0.0251475
Family	Class_Clostridia	TissueXGnawSticks	Fecal_N	15	0	0	0	#NUM!	0	0
Family	Clostridia_Class	TissueXGnawSticks	Fecal_N	15	0.000424268	0.000256679	6.62742e-05	60.4992	0.000294373	0.000554163
Family	Clostridiaceae_1	TissueXGnawSticks	Fecal_N	15	0.0140622	0.00781674	0.00201827	55.5871	0.0101064	0.0180179
Family	Clostridiaceae_2	TissueXGnawSticks	Fecal_N	15	2.88705e-05	8.36222e-05	2.15911e-05	289.646	-1.34474e-05	7.11884e-05
Family	Clostridiales_Order	TissueXGnawSticks	Fecal_N	15	0.00166563	0.000744522	0.000192235	44.6991	0.00128886	0.0020424
Family	Clostridiales_vadinBB60_group	TissueXGnawSticks	Fecal_N	15	0.000532018	0.000284891	7.35586e-05	53.5492	0.000387845	0.00067619
Family	Coriobacteriaceae	TissueXGnawSticks	Fecal_N	15	0.0150726	0.0143136	0.00369577	94.9645	0.00782905	0.0223162
Family	Corynebacteriaceae	TissueXGnawSticks	Fecal_N	15	4.63986e-06	1.19805e-05	3.09335e-06	258.208	-1.423e-06	1.07027e-05
Family	Deferribacteraceae	TissueXGnawSticks	Fecal_N	15	0.000542833	0.000783348	0.00020226	144.307	0.000146411	0.000939255
Family	Desulfovibrionaceae	TissueXGnawSticks	Fecal_N	15	0.000213939	0.000217987	5.62841e-05	101.892	0.000103624	0.000324253
Family	Enterobacteriaceae	TissueXGnawSticks	Fecal_N	15	0.00111714	0.00176995	0.000456999	158.436	0.000221433	0.00201284
Family	Enterococcaceae	TissueXGnawSticks	Fecal_N	15	1.5466e-05	4.33517e-05	1.11934e-05	280.303	-6.47255e-06	3.74046e-05
Family	Erysipelotrichaceae	TissueXGnawSticks	Fecal_N	15	0.0448901	0.0561189	0.0144898	125.014	0.0164906	0.0732897
Family	Eubacteriaceae	TissueXGnawSticks	Fecal_N	15	3.60833e-06	8.70194e-06	2.24683e-06	241.162	-7.95377e-07	8.01204e-06
Family	Family_XIII	TissueXGnawSticks	Fecal_N	15	0.000690784	0.000566266	0.000146209	81.9743	0.000404219	0.000977349
Family	Firmicutes_Phylum	TissueXGnawSticks	Fecal_N	15	1.6496e-05	4.69318e-05	1.21178e-05	284.504	-7.25433e-06	4.02464e-05
Family	FTLpost3	TissueXGnawSticks	Fecal_N	15	0	0	0	#NUM!	0	0
Family	Gastranaerophilales_Order	TissueXGnawSticks	Fecal_N	15	0.00103155	0.000726234	0.000187513	70.4023	0.000664031	0.00139907
Family	Lachnospiraceae	TissueXGnawSticks	Fecal_N	15	0.171787	0.0623031	0.0160866	36.2677	0.140258	0.203316
Family	Lactobacillaceae	TissueXGnawSticks	Fecal_N	15	0.0231991	0.0202545	0.00522968	87.3071	0.0129491	0.0334491
Family	Micrococcaceae	TissueXGnawSticks	Fecal_N	15	0.000528403	0.000389995	0.000100696	73.8063	0.000331042	0.000725764
Family	Mollicutes_RF9_Order	TissueXGnawSticks	Fecal_N	15	0.00106766	0.000818707	0.000211389	76.682	0.000653349	0.00148198
Family	NB1-n_Order	TissueXGnawSticks	Fecal_N	15	0.00280544	0.0017202	0.000444153	61.3165	0.00193491	0.00367596
Family	Pasteurellaceae	TissueXGnawSticks	Fecal_N	15	1.80431e-05	4.6089e-05	1.19001e-05	255.439	-5.28075e-06	4.13669e-05
Family	Peptococcaceae	TissueXGnawSticks	Fecal_N	15	0.00927199	0.00354055	0.000914165	38.1854	0.00748026	0.0110637
Family	Peptostreptococcaceae	TissueXGnawSticks	Fecal_N	15	0.00784407	0.00317564	0.000819947	40.4846	0.006237	0.00945114
Family	Phylum_Firmicutes	TissueXGnawSticks	Fecal_N	15	0.00186207	0.000592345	0.000152943	31.8111	0.00156231	0.00216183
Family	Porphyromonadaceae	TissueXGnawSticks	Fecal_N	15	0.0897197	0.0254024	0.00655887	28.3131	0.0768645	0.102575
Family	Prevotellaceae	TissueXGnawSticks	Fecal_N	15	0.000180943	0.000220515	5.69367e-05	121.87	6.9349e-05	0.000292537
Family	Pseudomonadaceae	TissueXGnawSticks	Fecal_N	15	6.70137e-06	2.20385e-05	5.69032e-06	328.866	-4.45144e-06	1.78542e-05
Family	Rhodospirillaceae	TissueXGnawSticks	Fecal_N	15	0.00223476	0.000840609	0.000217044	37.6151	0.00180936	0.00266016
Family	Rikenellaceae	TissueXGnawSticks	Fecal_N	15	0.00813742	0.00469435	0.00121208	57.6884	0.0057618	0.010513
Family	Ruminococcaceae	TissueXGnawSticks	Fecal_N	15	0.363176	0.0877326	0.0226525	24.1571	0.318778	0.407574
Family	Staphylococcaceae	TissueXGnawSticks	Fecal_N	15	5.67074e-06	1.66534e-05	4.29988e-06	293.671	-2.75686e-06	1.40983e-05
Family	Streptococcaceae	TissueXGnawSticks	Fecal_N	15	0.00500362	0.00223013	0.000575816	44.5703	0.00387504	0.00613219
Family	Syntrophomonadaceae	TissueXGnawSticks	Fecal_N	15	1.44357e-05	5.59092e-05	1.44357e-05	387.298	-1.38578e-05	4.27292e-05
Family	Thermoanaerobacteraceae	TissueXGnawSticks	Fecal_N	15	0	0	0	#NUM!	0	0
Family	Verrucomicrobiaceae	TissueXGnawSticks	Fecal_N	15	0.106694	0.0372256	0.00961162	34.8901	0.0878556	0.125532
Family	WCHB1-41_Order	TissueXGnawSticks	Fecal_N	15	5.67117e-06	2.19643e-05	5.67117e-06	387.298	-5.44412e-06	1.67865e-05
Family	Alcaligenaceae	TissueXGnawSticks	Fecal_Y	16	0.0079489	0.00569532	0.00142383	71.6493	0.00515824	0.0107396
Family	Alphaproteobacteria_Class	TissueXGnawSticks	Fecal_Y	16	0.000214104	0.000392502	9.81254e-05	183.323	2.17816e-05	0.000406426
Family	Anaeroplasmataceae	TissueXGnawSticks	Fecal_Y	16	1.01494e-05	1.68756e-05	4.21891e-06	166.272	1.88053e-06	1.84183e-05
Family	Bacillales_Order	TissueXGnawSticks	Fecal_Y	16	0	0	0	#NUM!	0	0
Family	Bacteria_unclassified	TissueXGnawSticks	Fecal_Y	16	0.00105747	0.000445652	0.000111413	42.1431	0.000839108	0.00127584
Family	Bacteroidaceae	TissueXGnawSticks	Fecal_Y	16	0.00143105	0.000939816	0.000234954	65.6732	0.000970548	0.00189155
Family	Bacteroidales_S24-7_group	TissueXGnawSticks	Fecal_Y	16	0.0941825	0.0559312	0.0139828	59.386	0.0667767	0.121588
Family	Bifidobacteriaceae	TissueXGnawSticks	Fecal_Y	16	0.00772124	0.0125782	0.00314455	162.904	0.00155803	0.0138845
Family	Campylobacteraceae	TissueXGnawSticks	Fecal_Y	16	0	0	0	#NUM!	0	0
Family	Christensenellaceae	TissueXGnawSticks	Fecal_Y	16	0.0260181	0.0188934	0.00472336	72.6165	0.0167605	0.0352757
Family	Class_Clostridia	TissueXGnawSticks	Fecal_Y	16	9.18286e-06	3.28349e-05	8.20872e-06	357.567	-6.90594e-06	2.52716e-05
Family	Clostridia_Class	TissueXGnawSticks	Fecal_Y	16	0.000387128	0.000143241	3.58102e-05	37.0009	0.000316941	0.000457315
Family	Clostridiaceae_1	TissueXGnawSticks	Fecal_Y	16	0.0109303	0.00826439	0.0020661	75.6096	0.00688086	0.0149798
Family	Clostridiaceae_2	TissueXGnawSticks	Fecal_Y	16	4.83305e-07	1.93322e-06	4.83305e-07	400	-4.63955e-07	1.43056e-06
Family	Clostridiales_Order	TissueXGnawSticks	Fecal_Y	16	0.0016268	0.000803798	0.00020095	49.4098	0.00123295	0.00202065
Family	Clostridiales_vadinBB60_group	TissueXGnawSticks	Fecal_Y	16	0.000664066	0.000434638	0.00010866	65.4511	0.000451097	0.000877035
Family	Coriobacteriaceae	TissueXGnawSticks	Fecal_Y	16	0.00936061	0.0153751	0.00384378	164.253	0.00182694	0.0168943
Family	Corynebacteriaceae	TissueXGnawSticks	Fecal_Y	16	1.45004e-06	5.80015e-06	1.45004e-06	400	-1.39198e-06	4.29206e-06
Family	Deferribacteraceae	TissueXGnawSticks	Fecal_Y	16	0.00036876	0.000598874	0.000149719	162.402	7.53169e-05	0.000662203
Family	Desulfovibrionaceae	TissueXGnawSticks	Fecal_Y	16	0.0003533	0.000288647	7.21618e-05	81.7003	0.000211865	0.000494734
Family	Enterobacteriaceae	TissueXGnawSticks	Fecal_Y	16	0.000709497	0.000760614	0.000190154	107.205	0.000336803	0.00108219
Family	Enterococcaceae	TissueXGnawSticks	Fecal_Y	16	6.76617e-06	1.12501e-05	2.81253e-06	166.27	1.2537e-06	1.22786e-05
Family	Erysipelotrichaceae	TissueXGnawSticks	Fecal_Y	16	0.0210671	0.0423222	0.0105805	200.892	0.0003296	0.0418046
Family	Eubacteriaceae	TissueXGnawSticks	Fecal_Y	16	9.66628e-07	2.64133e-06	6.60333e-07	273.252	-3.276e-07	2.26086e-06
Family	Family_XIII	TissueXGnawSticks	Fecal_Y	16	0.000706102	0.000419768	0.000104942	59.4486	0.00050042	0.000911784
Family	Firmicutes_Phylum	TissueXGnawSticks	Fecal_Y	16	5.31611e-06	1.40378e-05	3.50945e-06	264.062	-1.56229e-06	1.21945e-05
Family	FTLpost3	TissueXGnawSticks	Fecal_Y	16	0	0	0	#NUM!	0	0
Family	Gastranaerophilales_Order	TissueXGnawSticks	Fecal_Y	16	0.00116091	0.00160797	0.000401993	138.51	0.000373017	0.0019488
Family	Lachnospiraceae	TissueXGnawSticks	Fecal_Y	16	0.191791	0.0741689	0.0185422	38.6717	0.155449	0.228133
Family	Lactobacillaceae	TissueXGnawSticks	Fecal_Y	16	0.0147387	0.0123513	0.00308783	83.8017	0.00868671	0.0207908
Family	Micrococcaceae	TissueXGnawSticks	Fecal_Y	16	0.000798422	0.000462485	0.000115621	57.9249	0.000571809	0.00102504
Family	Mollicutes_RF9_Order	TissueXGnawSticks	Fecal_Y	16	0.000848209	0.00113661	0.000284153	134.001	0.00029128	0.00140514
Family	NB1-n_Order	TissueXGnawSticks	Fecal_Y	16	0.00218505	0.00189744	0.000474359	86.8372	0.00125532	0.00311478
Family	Pasteurellaceae	TissueXGnawSticks	Fecal_Y	16	3.8662e-06	1.1979e-05	2.99474e-06	309.839	-2.00339e-06	9.73579e-06
Family	Peptococcaceae	TissueXGnawSticks	Fecal_Y	16	0.0115356	0.00485047	0.00121262	42.048	0.00915887	0.0139122
Family	Peptostreptococcaceae	TissueXGnawSticks	Fecal_Y	16	0.0066091	0.00425464	0.00106366	64.3755	0.00452436	0.00869384
Family	Phylum_Firmicutes	TissueXGnawSticks	Fecal_Y	16	0.00170993	0.000701698	0.000175425	41.0366	0.00136611	0.00205376
Family	Porphyromonadaceae	TissueXGnawSticks	Fecal_Y	16	0.0878747	0.0315211	0.00788028	35.8705	0.0724296	0.10332
Family	Prevotellaceae	TissueXGnawSticks	Fecal_Y	16	0.0002808	0.000202252	5.05629e-05	72.0271	0.000181698	0.000379901
Family	Pseudomonadaceae	TissueXGnawSticks	Fecal_Y	16	0	0	0	#NUM!	0	0
Family	Rhodospirillaceae	TissueXGnawSticks	Fecal_Y	16	0.00257505	0.0021928	0.0005482	85.1557	0.0015006	0.0036495
Family	Rikenellaceae	TissueXGnawSticks	Fecal_Y	16	0.00671218	0.00305964	0.00076491	45.5834	0.00521299	0.00821138
Family	Ruminococcaceae	TissueXGnawSticks	Fecal_Y	16	0.374159	0.0888116	0.0222029	23.7364	0.330642	0.417675
Family	Staphylococcaceae	TissueXGnawSticks	Fecal_Y	16	3.3832e-05	7.5814e-05	1.89535e-05	224.09	-3.3162e-06	7.09802e-05
Family	Streptococcaceae	TissueXGnawSticks	Fecal_Y	16	0.00687359	0.00209487	0.000523718	30.4771	0.00584713	0.00790006
Family	Syntrophomonadaceae	TissueXGnawSticks	Fecal_Y	16	0	0	0	#NUM!	0	0
Family	Thermoanaerobacteraceae	TissueXGnawSticks	Fecal_Y	16	4.83309e-06	1.08902e-05	2.72255e-06	225.326	-5.03007e-07	1.01692e-05
Family	Verrucomicrobiaceae	TissueXGnawSticks	Fecal_Y	16	0.105324	0.0640453	0.0160113	60.8077	0.0739427	0.136706
Family	WCHB1-41_Order	TissueXGnawSticks	Fecal_Y	16	0	0	0	#NUM!	0	0
Family	Alcaligenaceae	SexXGnawSticks	F_N	16	0.0118717	0.00719812	0.00179953	60.6328	0.00834464	0.0153987
Family	Alphaproteobacteria_Class	SexXGnawSticks	F_N	16	0.000583821	0.00086494	0.000216235	148.152	0.000160008	0.00100763
Family	Anaeroplasmataceae	SexXGnawSticks	F_N	16	5.55776e-05	0.000129735	3.24337e-05	233.43	-7.99128e-06	0.000119146
Family	Bacillales_Order	SexXGnawSticks	F_N	16	1.73978e-05	5.07035e-05	1.26759e-05	291.436	-7.44645e-06	4.22421e-05
Family	Bacteria_unclassified	SexXGnawSticks	F_N	16	0.000981096	0.000460263	0.000115066	46.9131	0.000755571	0.00120662
Family	Bacteroidaceae	SexXGnawSticks	F_N	16	0.0014465	0.000945674	0.000236418	65.3767	0.000983129	0.00190987
Family	Bacteroidales_S24-7_group	SexXGnawSticks	F_N	16	0.0819778	0.0323841	0.00809602	39.5035	0.0661099	0.0978457
Family	Bifidobacteriaceae	SexXGnawSticks	F_N	16	0.0203249	0.0189918	0.00474796	93.4414	0.011019	0.0296307
Family	Campylobacteraceae	SexXGnawSticks	F_N	16	2.41622e-06	9.6649e-06	2.41622e-06	400	-2.31949e-06	7.15194e-06
Family	Christensenellaceae	SexXGnawSticks	F_N	16	0.0157996	0.0101046	0.00252615	63.9547	0.0108485	0.0207508
Family	Class_Clostridia	SexXGnawSticks	F_N	16	2.41622e-06	9.6649e-06	2.41622e-06	400	-2.31949e-06	7.15194e-06
Family	Clostridia_Class	SexXGnawSticks	F_N	16	0.000400653	0.000300735	7.51837e-05	75.0611	0.000253296	0.000548011
Family	Clostridiaceae_1	SexXGnawSticks	F_N	16	0.0176056	0.00906389	0.00226597	51.4829	0.0131644	0.0220469
Family	Clostridiaceae_2	SexXGnawSticks	F_N	16	9.66521e-06	2.26749e-05	5.66871e-06	234.603	-1.44526e-06	2.07757e-05
Family	Clostridiales_Order	SexXGnawSticks	F_N	16	0.00234593	0.00101407	0.000253517	43.2267	0.00184905	0.00284282
Family	Clostridiales_vadinBB60_group	SexXGnawSticks	F_N	16	0.000954993	0.00067278	0.000168195	70.4487	0.000625337	0.00128465
Family	Coriobacteriaceae	SexXGnawSticks	F_N	16	0.0211314	0.0163504	0.00408759	77.3748	0.0131199	0.0291429
Family	Corynebacteriaceae	SexXGnawSticks	F_N	16	9.66561e-07	2.64115e-06	6.60287e-07	273.252	-3.27577e-07	2.2607e-06
Family	Deferribacteraceae	SexXGnawSticks	F_N	16	0.00103474	0.000939388	0.000234847	90.7852	0.000574445	0.00149503
Family	Desulfovibrionaceae	SexXGnawSticks	F_N	16	0.000211196	0.000231249	5.78121e-05	109.495	9.7886e-05	0.000324505
Family	Enterobacteriaceae	SexXGnawSticks	F_N	16	0.000922601	0.00171318	0.000428296	185.691	8.3156e-05	0.00176205
Family	Enterococcaceae	SexXGnawSticks	F_N	16	1.06325e-05	3.85996e-05	9.64989e-06	363.033	-8.28093e-06	2.9546e-05
Family	Erysipelotrichaceae	SexXGnawSticks	F_N	16	0.0719461	0.0607754	0.0151939	84.4735	0.0421667	0.101726
Family	Eubacteriaceae	SexXGnawSticks	F_N	16	1.44991e-06	4.20596e-06	1.05149e-06	290.085	-6.10975e-07	3.51079e-06
Family	Family_XIII	SexXGnawSticks	F_N	16	0.000644718	0.000567782	0.000141946	88.0669	0.000366509	0.000922926
Family	Firmicutes_Phylum	SexXGnawSticks	F_N	16	7.24937e-06	2.10292e-05	5.25729e-06	290.083	-3.05473e-06	1.75535e-05
Family	FTLpost3	SexXGnawSticks	F_N	16	0	0	0	#NUM!	0	0
Family	Gastranaerophilales_Order	SexXGnawSticks	F_N	16	0.00106135	0.000866417	0.000216604	81.6334	0.000636814	0.00148589
Family	Lachnospiraceae	SexXGnawSticks	F_N	16	0.179084	0.0705765	0.0176441	39.4096	0.144503	0.213666
Family	Lactobacillaceae	SexXGnawSticks	F_N	16	0.0171187	0.0133574	0.00333936	78.0284	0.0105737	0.0236637
Family	Micrococcaceae	SexXGnawSticks	F_N	16	0.000431099	0.000375569	9.38923e-05	87.119	0.000247074	0.000615125
Family	Mollicutes_RF9_Order	SexXGnawSticks	F_N	16	0.000897476	0.000575466	0.000143867	64.1205	0.000615503	0.00117945
Family	NB1-n_Order	SexXGnawSticks	F_N	16	0.00426219	0.001952	0.000488	45.798	0.00330573	0.00521865
Family	Pasteurellaceae	SexXGnawSticks	F_N	16	2.46481e-05	4.82683e-05	1.20671e-05	195.83	9.97081e-07	4.82991e-05
Family	Peptococcaceae	SexXGnawSticks	F_N	16	0.0106756	0.00228488	0.000571219	21.4029	0.00955599	0.0117951
Family	Peptostreptococcaceae	SexXGnawSticks	F_N	16	0.00657569	0.00242281	0.000605702	36.8449	0.00538854	0.00776285
Family	Phylum_Firmicutes	SexXGnawSticks	F_N	16	0.00179933	0.000828328	0.000207082	46.0353	0.00139346	0.0022052
Family	Porphyromonadaceae	SexXGnawSticks	F_N	16	0.0907825	0.0339314	0.00848284	37.3765	0.0741565	0.107409
Family	Prevotellaceae	SexXGnawSticks	F_N	16	0.000232946	0.000238628	5.9657e-05	102.439	0.00011602	0.000349872
Family	Pseudomonadaceae	SexXGnawSticks	F_N	16	5.31586e-06	2.12634e-05	5.31586e-06	400	-5.10303e-06	1.57348e-05
Family	Rhodospirillaceae	SexXGnawSticks	F_N	16	0.00279203	0.00151514	0.000378784	54.2664	0.00204963	0.00353443
Family	Rikenellaceae	SexXGnawSticks	F_N	16	0.0118882	0.00524114	0.00131029	44.0869	0.00932009	0.0144563
Family	Ruminococcaceae	SexXGnawSticks	F_N	16	0.301276	0.0882169	0.0220542	29.281	0.258051	0.344502
Family	Staphylococcaceae	SexXGnawSticks	F_N	16	0	0	0	#NUM!	0	0
Family	Streptococcaceae	SexXGnawSticks	F_N	16	0.00368319	0.00252042	0.000630105	68.4304	0.0024482	0.00491817
Family	Syntrophomonadaceae	SexXGnawSticks	F_N	16	0	0	0	#NUM!	0	0
Family	Thermoanaerobacteraceae	SexXGnawSticks	F_N	16	4.83398e-07	1.93359e-06	4.83398e-07	400	-4.64045e-07	1.43084e-06
Family	Verrucomicrobiaceae	SexXGnawSticks	F_N	16	0.117117	0.0766767	0.0191692	65.47	0.0795465	0.154688
Family	WCHB1-41_Order	SexXGnawSticks	F_N	16	0	0	0	#NUM!	0	0
Family	Alcaligenaceae	SexXGnawSticks	F_Y	16	0.00664909	0.00427244	0.00106811	64.256	0.00455563	0.00874255
Family	Alphaproteobacteria_Class	SexXGnawSticks	F_Y	16	0.000480338	0.000879766	0.000219942	183.156	4.92601e-05	0.000911415
Family	Anaeroplasmataceae	SexXGnawSticks	F_Y	16	1.06327e-05	1.69126e-05	4.22816e-06	159.062	2.34571e-06	1.89198e-05
Family	Bacillales_Order	SexXGnawSticks	F_Y	16	0	0	0	#NUM!	0	0
Family	Bacteria_unclassified	SexXGnawSticks	F_Y	16	0.000828366	0.00032993	8.24824e-05	39.829	0.000666703	0.000990029
Family	Bacteroidaceae	SexXGnawSticks	F_Y	16	0.00161794	0.00148174	0.000370435	91.5817	0.000891902	0.00234398
Family	Bacteroidales_S24-7_group	SexXGnawSticks	F_Y	16	0.092392	0.0626375	0.0156594	67.7953	0.0617002	0.123084
Family	Bifidobacteriaceae	SexXGnawSticks	F_Y	16	0.0033459	0.00386696	0.00096674	115.573	0.00145112	0.00524067
Family	Campylobacteraceae	SexXGnawSticks	F_Y	16	0	0	0	#NUM!	0	0
Family	Christensenellaceae	SexXGnawSticks	F_Y	16	0.0148658	0.0135314	0.00338285	91.0237	0.00823554	0.0214961
Family	Class_Clostridia	SexXGnawSticks	F_Y	16	1.64318e-05	3.58144e-05	8.95361e-06	217.957	-1.11691e-06	3.39806e-05
Family	Clostridia_Class	SexXGnawSticks	F_Y	16	0.000418532	0.000191677	4.79193e-05	45.7975	0.000324612	0.000512452
Family	Clostridiaceae_1	SexXGnawSticks	F_Y	16	0.0140437	0.0177806	0.00444514	126.609	0.00533137	0.022756
Family	Clostridiaceae_2	SexXGnawSticks	F_Y	16	4.83297e-07	1.93319e-06	4.83297e-07	400	-4.63948e-07	1.43054e-06
Family	Clostridiales_Order	SexXGnawSticks	F_Y	16	0.00219559	0.000866402	0.0002166	39.4611	0.00177106	0.00262011
Family	Clostridiales_vadinBB60_group	SexXGnawSticks	F_Y	16	0.00170841	0.00176564	0.00044141	103.35	0.000843257	0.00257355
Family	Coriobacteriaceae	SexXGnawSticks	F_Y	16	0.0043149	0.00423605	0.00105901	98.1726	0.00223928	0.00639053
Family	Corynebacteriaceae	SexXGnawSticks	F_Y	16	0	0	0	#NUM!	0	0
Family	Deferribacteraceae	SexXGnawSticks	F_Y	16	0.000954938	0.00101753	0.000254382	106.554	0.000456359	0.00145352
Family	Desulfovibrionaceae	SexXGnawSticks	F_Y	16	0.000308824	0.000223544	5.5886e-05	72.3856	0.000199289	0.000418359
Family	Enterobacteriaceae	SexXGnawSticks	F_Y	16	0.000630693	0.000721313	0.000180328	114.368	0.000277256	0.00098413
Family	Enterococcaceae	SexXGnawSticks	F_Y	16	5.31587e-06	7.84424e-06	1.96106e-06	147.563	1.47226e-06	9.15948e-06
Family	Erysipelotrichaceae	SexXGnawSticks	F_Y	16	0.010156	0.010237	0.00255926	100.798	0.00513997	0.0151721
Family	Eubacteriaceae	SexXGnawSticks	F_Y	16	4.83312e-07	1.93325e-06	4.83312e-07	400	-4.63962e-07	1.43059e-06
Family	Family_XIII	SexXGnawSticks	F_Y	16	0.000728314	0.000455524	0.000113881	62.545	0.000505111	0.000951517
Family	Firmicutes_Phylum	SexXGnawSticks	F_Y	16	7.24856e-06	1.53262e-05	3.83156e-06	211.438	-2.61159e-07	1.47583e-05
Family	FTLpost3	SexXGnawSticks	F_Y	16	0	0	0	#NUM!	0	0
Family	Gastranaerophilales_Order	SexXGnawSticks	F_Y	16	0.00093131	0.000628988	0.000157247	67.538	0.000623111	0.00123951
Family	Lachnospiraceae	SexXGnawSticks	F_Y	16	0.237925	0.0588258	0.0147065	24.7246	0.209101	0.266749
Family	Lactobacillaceae	SexXGnawSticks	F_Y	16	0.0113024	0.00946114	0.00236528	83.7094	0.00666648	0.0159382
Family	Micrococcaceae	SexXGnawSticks	F_Y	16	0.000715274	0.000301854	7.54635e-05	42.2012	0.000567368	0.00086318
Family	Mollicutes_RF9_Order	SexXGnawSticks	F_Y	16	0.000713353	0.000549367	0.000137342	77.0119	0.000444168	0.000982537
Family	NB1-n_Order	SexXGnawSticks	F_Y	16	0.00353049	0.0021303	0.000532575	60.34	0.00248667	0.00457432
Family	Pasteurellaceae	SexXGnawSticks	F_Y	16	1.59486e-05	4.48646e-05	1.12161e-05	281.307	-6.03465e-06	3.79318e-05
Family	Peptococcaceae	SexXGnawSticks	F_Y	16	0.0124079	0.00429427	0.00107357	34.6092	0.0103037	0.014512
Family	Peptostreptococcaceae	SexXGnawSticks	F_Y	16	0.00651319	0.0050327	0.00125817	77.2693	0.00404722	0.00897917
Family	Phylum_Firmicutes	SexXGnawSticks	F_Y	16	0.00187468	0.000803192	0.000200798	42.8441	0.00148113	0.00226824
Family	Porphyromonadaceae	SexXGnawSticks	F_Y	16	0.0921851	0.0297699	0.00744248	32.2937	0.0775981	0.106772
Family	Prevotellaceae	SexXGnawSticks	F_Y	16	0.000175916	9.97273e-05	2.49318e-05	56.6901	0.000127051	0.000224782
Family	Pseudomonadaceae	SexXGnawSticks	F_Y	16	0	0	0	#NUM!	0	0
Family	Rhodospirillaceae	SexXGnawSticks	F_Y	16	0.00316403	0.00212031	0.000530078	67.0131	0.0021251	0.00420296
Family	Rikenellaceae	SexXGnawSticks	F_Y	16	0.0059914	0.00276552	0.00069138	46.1582	0.00463632	0.00734648
Family	Ruminococcaceae	SexXGnawSticks	F_Y	16	0.335903	0.0866431	0.0216608	25.7941	0.293448	0.378357
Family	Staphylococcaceae	SexXGnawSticks	F_Y	16	9.66632e-07	3.86653e-06	9.66632e-07	400	-9.27932e-07	2.8612e-06
Family	Streptococcaceae	SexXGnawSticks	F_Y	16	0.00544189	0.0019569	0.000489225	35.9599	0.00448302	0.00640075
Family	Syntrophomonadaceae	SexXGnawSticks	F_Y	16	0	0	0	#NUM!	0	0
Family	Thermoanaerobacteraceae	SexXGnawSticks	F_Y	16	3.38268e-06	6.89746e-06	1.72437e-06	203.905	2.99114e-09	6.76238e-06
Family	Verrucomicrobiaceae	SexXGnawSticks	F_Y	16	0.125525	0.0517708	0.0129427	41.2433	0.100158	0.150893
Family	WCHB1-41_Order	SexXGnawSticks	F_Y	16	0	0	0	#NUM!	0	0
Family	Alcaligenaceae	SexXGnawSticks	M_N	15	0.00910904	0.00553879	0.00143011	60.8055	0.00630607	0.011912
Family	Alphaproteobacteria_Class	SexXGnawSticks	M_N	15	0.000174239	0.000317265	8.19174e-05	182.086	1.36834e-05	0.000334794
Family	Anaeroplasmataceae	SexXGnawSticks	M_N	15	1.80421e-05	4.31183e-05	1.11331e-05	238.987	-3.77834e-06	3.98626e-05
Family	Bacillales_Order	SexXGnawSticks	M_N	15	4.63987e-06	1.79701e-05	4.63987e-06	387.298	-4.45411e-06	1.37338e-05
Family	Bacteria_unclassified	SexXGnawSticks	M_N	15	0.000790795	0.000397631	0.000102668	50.2824	0.000589569	0.00099202
Family	Bacteroidaceae	SexXGnawSticks	M_N	15	0.00113104	0.000555357	0.000143392	49.1015	0.000849993	0.00141208
Family	Bacteroidales_S24-7_group	SexXGnawSticks	M_N	15	0.113917	0.042944	0.0110881	37.6977	0.0921845	0.135649
Family	Bifidobacteriaceae	SexXGnawSticks	M_N	15	0.00948695	0.0113408	0.00292819	119.541	0.00374781	0.0152261
Family	Campylobacteraceae	SexXGnawSticks	M_N	15	1.08268e-05	4.19319e-05	1.08268e-05	387.298	-1.03933e-05	3.20469e-05
Family	Christensenellaceae	SexXGnawSticks	M_N	15	0.0125991	0.0136039	0.00351251	107.975	0.00571467	0.0194835
Family	Class_Clostridia	SexXGnawSticks	M_N	15	0	0	0	#NUM!	0	0
Family	Clostridia_Class	SexXGnawSticks	M_N	15	0.000302608	0.000176625	4.56043e-05	58.3674	0.000213226	0.000391991
Family	Clostridiaceae_1	SexXGnawSticks	M_N	15	0.0223753	0.0190393	0.00491592	85.0907	0.0127402	0.0320103
Family	Clostridiaceae_2	SexXGnawSticks	M_N	15	2.57775e-05	8.32743e-05	2.15013e-05	323.05	-1.63643e-05	6.79193e-05
Family	Clostridiales_Order	SexXGnawSticks	M_N	15	0.00122435	0.00038222	9.86887e-05	31.2183	0.00103092	0.00141777
Family	Clostridiales_vadinBB60_group	SexXGnawSticks	M_N	15	0.00184658	0.00182944	0.000472358	99.0715	0.000920776	0.00277239
Family	Coriobacteriaceae	SexXGnawSticks	M_N	15	0.00717954	0.0061559	0.00158945	85.7423	0.00406428	0.0102948
Family	Corynebacteriaceae	SexXGnawSticks	M_N	15	3.60886e-06	1.20043e-05	3.09949e-06	332.633	-2.46603e-06	9.68375e-06
Family	Deferribacteraceae	SexXGnawSticks	M_N	15	0.000851613	0.00102124	0.000263684	119.919	0.000334801	0.00136842
Family	Desulfovibrionaceae	SexXGnawSticks	M_N	15	0.000327868	0.000254625	6.57438e-05	77.6606	0.000199013	0.000456724
Family	Enterobacteriaceae	SexXGnawSticks	M_N	15	0.000886696	0.000701627	0.000181159	79.1283	0.00053163	0.00124176
Family	Enterococcaceae	SexXGnawSticks	M_N	15	9.79529e-06	2.23495e-05	5.77061e-06	228.166	-1.5149e-06	2.11055e-05
Family	Erysipelotrichaceae	SexXGnawSticks	M_N	15	0.011583	0.0103682	0.00267705	89.5116	0.00633611	0.0168299
Family	Eubacteriaceae	SexXGnawSticks	M_N	15	2.06177e-06	7.98518e-06	2.06177e-06	387.298	-1.97922e-06	6.10275e-06
Family	Family_XIII	SexXGnawSticks	M_N	15	0.000504168	0.000342341	8.8392e-05	67.9022	0.000330923	0.000677413
Family	Firmicutes_Phylum	SexXGnawSticks	M_N	15	1.34028e-05	4.40785e-05	1.1381e-05	328.874	-8.90356e-06	3.57092e-05
Family	FTLpost3	SexXGnawSticks	M_N	15	0	0	0	#NUM!	0	0
Family	Gastranaerophilales_Order	SexXGnawSticks	M_N	15	0.00130683	0.000598353	0.000154494	45.7867	0.00100402	0.00160963
Family	Lachnospiraceae	SexXGnawSticks	M_N	15	0.193598	0.0654503	0.0168992	33.8073	0.160476	0.22672
Family	Lactobacillaceae	SexXGnawSticks	M_N	15	0.0256018	0.0200743	0.00518317	78.4099	0.015443	0.0357606
Family	Micrococcaceae	SexXGnawSticks	M_N	15	0.00042994	0.000301925	7.79567e-05	70.2249	0.000277148	0.000582733
Family	Mollicutes_RF9_Order	SexXGnawSticks	M_N	15	0.000944458	0.000953915	0.0002463	101.001	0.00046172	0.0014272
Family	NB1-n_Order	SexXGnawSticks	M_N	15	0.00316108	0.00418292	0.00108002	132.325	0.00104427	0.00527789
Family	Pasteurellaceae	SexXGnawSticks	M_N	15	2.42282e-05	4.27399e-05	1.10354e-05	176.406	2.59923e-06	4.58572e-05
Family	Peptococcaceae	SexXGnawSticks	M_N	15	0.0116712	0.00534555	0.00138021	45.8014	0.00896598	0.0143763
Family	Peptostreptococcaceae	SexXGnawSticks	M_N	15	0.00678571	0.00432373	0.00111638	63.7181	0.00459764	0.00897378
Family	Phylum_Firmicutes	SexXGnawSticks	M_N	15	0.00181361	0.000743915	0.000192078	41.0185	0.00143714	0.00219008
Family	Porphyromonadaceae	SexXGnawSticks	M_N	15	0.0963617	0.0192926	0.00498132	20.021	0.0865985	0.106125
Family	Prevotellaceae	SexXGnawSticks	M_N	15	0.00015723	0.000138191	3.56807e-05	87.8907	8.72972e-05	0.000227163
Family	Pseudomonadaceae	SexXGnawSticks	M_N	15	1.03112e-06	3.99352e-06	1.03112e-06	387.298	-9.8984e-07	3.05208e-06
Family	Rhodospirillaceae	SexXGnawSticks	M_N	15	0.00423028	0.00216249	0.000558351	51.1192	0.00313593	0.00532463
Family	Rikenellaceae	SexXGnawSticks	M_N	15	0.00721731	0.0047634	0.00122991	65.9997	0.00480674	0.00962789
Family	Ruminococcaceae	SexXGnawSticks	M_N	15	0.319051	0.0901609	0.0232794	28.2591	0.273424	0.364678
Family	Staphylococcaceae	SexXGnawSticks	M_N	15	1.03105e-05	1.84077e-05	4.75286e-06	178.533	9.95113e-07	1.9626e-05
Family	Streptococcaceae	SexXGnawSticks	M_N	15	0.00419529	0.0014929	0.000385466	35.5853	0.00343979	0.00495079
Family	Syntrophomonadaceae	SexXGnawSticks	M_N	15	1.44357e-05	5.59092e-05	1.44357e-05	387.298	-1.38578e-05	4.27292e-05
Family	Thermoanaerobacteraceae	SexXGnawSticks	M_N	15	7.73276e-06	1.40168e-05	3.61913e-06	181.265	6.39399e-07	1.48261e-05
Family	Verrucomicrobiaceae	SexXGnawSticks	M_N	15	0.129033	0.071344	0.018421	55.2913	0.0929287	0.165137
Family	WCHB1-41_Order	SexXGnawSticks	M_N	15	5.67117e-06	2.19643e-05	5.67117e-06	387.298	-5.44412e-06	1.67865e-05
Family	Alcaligenaceae	SexXGnawSticks	M_Y	15	0.0101686	0.00739791	0.00191013	72.7523	0.00642484	0.0139124
Family	Alphaproteobacteria_Class	SexXGnawSticks	M_Y	15	0.000233507	0.000519181	0.000134052	222.341	-2.92302e-05	0.000496244
Family	Anaeroplasmataceae	SexXGnawSticks	M_Y	15	8.24807e-06	1.28953e-05	3.32954e-06	156.343	1.7223e-06	1.47739e-05
Family	Bacillales_Order	SexXGnawSticks	M_Y	15	5.15561e-07	1.99676e-06	5.15561e-07	387.298	-4.9492e-07	1.52604e-06
Family	Bacteria_unclassified	SexXGnawSticks	M_Y	15	0.00113465	0.000461703	0.000119211	40.6911	0.000901005	0.0013683
Family	Bacteroidaceae	SexXGnawSticks	M_Y	15	0.00162799	0.000849508	0.000219342	52.1815	0.00119808	0.00205789
Family	Bacteroidales_S24-7_group	SexXGnawSticks	M_Y	15	0.129062	0.0745358	0.0192451	57.7517	0.0913428	0.166782
Family	Bifidobacteriaceae	SexXGnawSticks	M_Y	15	0.0129436	0.0190474	0.00491802	147.157	0.00330446	0.0225827
Family	Campylobacteraceae	SexXGnawSticks	M_Y	15	0	0	0	#NUM!	0	0
Family	Christensenellaceae	SexXGnawSticks	M_Y	15	0.0285352	0.0169848	0.00438545	59.5223	0.0199398	0.0371305
Family	Class_Clostridia	SexXGnawSticks	M_Y	15	2.5778e-06	9.98379e-06	2.5778e-06	387.298	-2.4746e-06	7.63021e-06
Family	Clostridia_Class	SexXGnawSticks	M_Y	15	0.00039128	0.000159955	4.13002e-05	40.8799	0.000310333	0.000472227
Family	Clostridiaceae_1	SexXGnawSticks	M_Y	15	0.0146131	0.00846663	0.00218607	57.9385	0.0103285	0.0188978
Family	Clostridiaceae_2	SexXGnawSticks	M_Y	15	1.08257e-05	3.39335e-05	8.7616e-06	313.455	-6.34676e-06	2.79981e-05
Family	Clostridiales_Order	SexXGnawSticks	M_Y	15	0.00139552	0.00078396	0.000202418	56.177	0.000998786	0.00179225
Family	Clostridiales_vadinBB60_group	SexXGnawSticks	M_Y	15	0.00123053	0.000811371	0.000209495	65.9368	0.000819925	0.00164113
Family	Coriobacteriaceae	SexXGnawSticks	M_Y	15	0.0134855	0.0202191	0.00522056	149.933	0.00325337	0.0237176
Family	Corynebacteriaceae	SexXGnawSticks	M_Y	15	8.24865e-06	1.85929e-05	4.80065e-06	225.405	-1.16046e-06	1.76578e-05
Family	Deferribacteraceae	SexXGnawSticks	M_Y	15	0.000520658	0.000608767	0.000157183	116.923	0.000212585	0.000828731
Family	Desulfovibrionaceae	SexXGnawSticks	M_Y	15	0.000510366	0.000441002	0.000113866	86.4091	0.000287192	0.000733539
Family	Enterobacteriaceae	SexXGnawSticks	M_Y	15	0.000642867	0.000554248	0.000143106	86.215	0.000362384	0.00092335
Family	Enterococcaceae	SexXGnawSticks	M_Y	15	1.13414e-05	1.70088e-05	4.39165e-06	149.97	2.73396e-06	1.99489e-05
Family	Erysipelotrichaceae	SexXGnawSticks	M_Y	15	0.0264256	0.0469537	0.0121234	177.683	0.00266417	0.050187
Family	Eubacteriaceae	SexXGnawSticks	M_Y	15	5.15537e-07	1.99667e-06	5.15537e-07	387.298	-4.94897e-07	1.52597e-06
Family	Family_XIII	SexXGnawSticks	M_Y	15	0.00053975	0.000282386	7.29118e-05	52.318	0.000396845	0.000682654
Family	Firmicutes_Phylum	SexXGnawSticks	M_Y	15	3.0927e-06	1.1978e-05	3.0927e-06	387.298	-2.96888e-06	9.15427e-06
Family	FTLpost3	SexXGnawSticks	M_Y	15	5.67069e-06	2.19625e-05	5.67069e-06	387.298	-5.44366e-06	1.6785e-05
Family	Gastranaerophilales_Order	SexXGnawSticks	M_Y	15	0.00144913	0.0019296	0.00049822	133.155	0.000472641	0.00242563
Family	Lachnospiraceae	SexXGnawSticks	M_Y	15	0.16323	0.062971	0.016259	38.5781	0.131363	0.195097
Family	Lactobacillaceae	SexXGnawSticks	M_Y	15	0.0214796	0.0156634	0.00404428	72.9223	0.013553	0.0294062
Family	Micrococcaceae	SexXGnawSticks	M_Y	15	0.000666056	0.000523305	0.000135117	78.5678	0.000401232	0.00093088
Family	Mollicutes_RF9_Order	SexXGnawSticks	M_Y	15	0.000852636	0.0014358	0.000370722	168.395	0.000126034	0.00157924
Family	NB1-n_Order	SexXGnawSticks	M_Y	15	0.00137897	0.00133939	0.00034583	97.13	0.000701155	0.00205678
Family	Pasteurellaceae	SexXGnawSticks	M_Y	15	3.09272e-06	1.19781e-05	3.09272e-06	387.298	-2.9689e-06	9.15434e-06
Family	Peptococcaceae	SexXGnawSticks	M_Y	15	0.0119049	0.00431296	0.0011136	36.2283	0.00972233	0.0140876
Family	Peptostreptococcaceae	SexXGnawSticks	M_Y	15	0.00607732	0.00352598	0.000910404	58.0187	0.00429296	0.00786168
Family	Phylum_Firmicutes	SexXGnawSticks	M_Y	15	0.0016517	0.000681364	0.000175927	41.2524	0.00130689	0.00199651
Family	Porphyromonadaceae	SexXGnawSticks	M_Y	15	0.0969046	0.0461912	0.0119265	47.6667	0.073529	0.12028
Family	Prevotellaceae	SexXGnawSticks	M_Y	15	0.000296424	0.000207097	5.34722e-05	69.865	0.000191621	0.000401228
Family	Pseudomonadaceae	SexXGnawSticks	M_Y	15	0	0	0	#NUM!	0	0
Family	Rhodospirillaceae	SexXGnawSticks	M_Y	15	0.00485514	0.00363333	0.000938121	74.8346	0.00301646	0.00669382
Family	Rikenellaceae	SexXGnawSticks	M_Y	15	0.010251	0.00505113	0.0013042	49.2746	0.00769481	0.0128072
Family	Ruminococcaceae	SexXGnawSticks	M_Y	15	0.318353	0.0932906	0.0240875	29.3041	0.271142	0.365564
Family	Staphylococcaceae	SexXGnawSticks	M_Y	15	4.38196e-05	7.61989e-05	1.96745e-05	173.892	5.25838e-06	8.23808e-05
Family	Streptococcaceae	SexXGnawSticks	M_Y	15	0.00639812	0.00250205	0.000646027	39.106	0.00513193	0.00766431
Family	Syntrophomonadaceae	SexXGnawSticks	M_Y	15	8.24827e-06	3.19454e-05	8.24827e-06	387.298	-7.91805e-06	2.44146e-05
Family	Thermoanaerobacteraceae	SexXGnawSticks	M_Y	15	9.79514e-06	1.55945e-05	4.02647e-06	159.206	1.9034e-06	1.76869e-05
Family	Verrucomicrobiaceae	SexXGnawSticks	M_Y	15	0.110674	0.0791261	0.0204303	71.4946	0.0706316	0.150717
Family	WCHB1-41_Order	SexXGnawSticks	M_Y	15	0	0	0	#NUM!	0	0

## Sheet: BacterialFamilySum
Family	Total	Percentage	Rank	cumSum
Ruminococcaceae	1919084	32.053	1	32.053
Lachnospiraceae	1162738	19.4203	2	51.4733
Verrucomicrobiaceae	720726	12.0377	3	63.511
Bacteroidales_S24-7_group	610739	10.2007	4	73.7117
Porphyromonadaceae	563137	9.40564	5	83.1173
Erysipelotrichaceae	179268	2.99417	6	86.1115
Lactobacillaceae	110615	1.84752	7	87.959
Christensenellaceae	106584	1.78019	8	89.7392
Clostridiaceae_1	102856	1.71792	9	91.4571
Bifidobacteriaceae	72364	1.20864	10	92.6658
Coriobacteriaceae	69689	1.16396	11	93.8297
Peptococcaceae	69549	1.16162	12	94.9914
Alcaligenaceae	55798	0.931951	13	95.9233
Rikenellaceae	53080	0.886554	14	96.8099
Peptostreptococcaceae	38885	0.649466	15	97.4593
Streptococcaceae	29810	0.497893	16	97.9572
Rhodospirillaceae	22314	0.372693	17	98.3299
NB1-n_Order	18097	0.30226	18	98.6322
Phylum_Firmicutes	11058	0.184693	19	98.8169
Clostridiales_Order	10845	0.181136	20	98.998
Clostridiales_vadinBB60_group	8717	0.145593	21	99.1436
Bacteroidaceae	8426	0.140733	22	99.2843
Gastranaerophilales_Order	7040	0.117584	23	99.4019
Bacteria_unclassified	5620	0.0938665	24	99.4958
Mollicutes_RF9_Order	5119	0.0854987	25	99.5813
Enterobacteriaceae	4910	0.0820079	26	99.6633
Deferribacteraceae	4874	0.0814066	27	99.7447
Family_XIII	3657	0.06108	28	99.8058
Micrococcaceae	3442	0.0574891	29	99.8633
Clostridia_Class	2381	0.039768	30	99.903
Desulfovibrionaceae	2042	0.0341059	31	99.9371
Alphaproteobacteria_Class	1821	0.0304147	32	99.9676
Prevotellaceae	1240	0.0207108	33	99.9883
Anaeroplasmataceae	133	0.0022214	34	99.9905
Pasteurellaceae	98	0.00163682	35	99.9921
Staphylococcaceae	87	0.00145309	36	99.9936
Clostridiaceae_2	72	0.00120256	37	99.9948
Enterococcaceae	58	0.000968729	38	99.9958
Firmicutes_Phylum	43	0.000718196	39	99.9965
Syntrophomonadaceae	36	0.00060128	40	99.9971
Class_Clostridia	34	0.000567876	41.5	99.9976
Thermoanaerobacteraceae	34	0.000567876	41.5	99.9982
Bacillales_Order	32	0.000534471	43	99.9987
Corynebacteriaceae	21	0.000350747	44	99.9991
Campylobacteraceae	20	0.000334044	45	99.9994
Pseudomonadaceae	10	0.000167022	46	99.9996
FTLpost3	9	0.00015032	47.5	99.9997
WCHB1-41_Order	9	0.00015032	47.5	99.9999
Eubacteriaceae	6	0.000100213	49	100

## Sheet: AlphaDiversityFamily
Sample	Tissue	Sex	GnawSticks	TissueXGnawSticks	SexXGnawSticks	Observed	Chao1	se.chao1	ACE	se.ACE	Shannon	Simpson	InvSimpson	Fisher
CF15	Cecal	F	Y	Cecal_Y	F_Y	35	35	0	35	1.65616	1.9323	0.791602	4.79851	3.31029
CF16	Cecal	F	Y	Cecal_Y	F_Y	33	33	0	33	1.37069	2.05234	0.812786	5.34148	3.10209
CF17	Cecal	F	N	Cecal_N	F_N	34	34	0	34	1.37199	2.35151	0.868853	7.62506	3.20602
CF18	Cecal	F	N	Cecal_N	F_N	33	33	0.246183	34	1.02211	2.21222	0.830519	5.90038	3.10212
CF21	Cecal	F	Y	Cecal_Y	F_Y	35	36	2.3214	38.9	1.3089	1.82334	0.777174	4.4878	3.31031
CF22	Cecal	F	Y	Cecal_Y	F_Y	32	32	0.492125	#NUM!	#NUM!	2.05197	0.811196	5.2965	2.99851
CF29	Cecal	F	Y	Cecal_Y	F_Y	37	37	0	37	2.0795	1.98998	0.813444	5.36032	3.51977
CF3	Cecal	F	N	Cecal_N	F_N	36	42	7.31274	#NUM!	#NUM!	2.1769	0.839923	6.24699	3.41502
CF30	Cecal	F	Y	Cecal_Y	F_Y	35	36	2.3214	39	1.38185	1.64807	0.748219	3.97171	3.31033
CF37	Cecal	F	Y	Cecal_Y	F_Y	34	34	0	34	1.65387	2.35698	0.866752	7.50478	3.20604
CF38	Cecal	F	Y	Cecal_Y	F_Y	34	34	0	34	1.37199	1.86664	0.781267	4.57178	3.20601
CF39	Cecal	F	N	Cecal_N	F_N	35	35	0	35	1.65616	2.3789	0.875748	8.04817	3.31032
CF4	Cecal	F	N	Cecal_N	F_N	35	35	0	35	2.0702	2.39803	0.882533	8.51305	3.31027
CF40	Cecal	F	N	Cecal_N	F_N	36	36	0	36	1.65831	1.98896	0.800016	5.0004	3.41494
CF47	Cecal	F	N	Cecal_N	F_N	35	35	0	35	0.985611	1.94893	0.802881	5.07307	3.31031
CF48	Cecal	F	N	Cecal_N	F_N	36	36	0	36	1.88562	1.87093	0.772198	4.38978	3.4149
CM15	Cecal	M	Y	Cecal_Y	M_Y	35	35	0.492805	35.2414	2.2642	1.97705	0.817666	5.48444	3.31034
CM16	Cecal	M	Y	Cecal_Y	M_Y	35	35	0	35	1.88225	2.04752	0.809884	5.25995	3.31027
CM2	Cecal	M	Y	Cecal_Y	M_Y	34	34	0	34	1.37199	2.16911	0.840251	6.25983	3.20602
CM21	Cecal	M	N	Cecal_N	M_N	36	36	0.493007	36.566	1.55138	1.88151	0.763878	4.2351	3.41493
CM22	Cecal	M	N	Cecal_N	M_N	34	34	0.492592	35.125	1.10429	2.11026	0.816388	5.44628	3.20603
CM25	Cecal	M	N	Cecal_N	M_N	33	33	0.492366	34.1111	1.23641	1.7676	0.778479	4.51424	3.10209
CM26	Cecal	M	N	Cecal_N	M_N	33	34	2.31999	#NUM!	#NUM!	2.10297	0.836801	6.12749	3.10208
CM35	Cecal	M	Y	Cecal_Y	M_Y	37	37	0	37	1.8888	2.08613	0.83026	5.89136	3.51986
CM36	Cecal	M	Y	Cecal_Y	M_Y	35	35	0	35	1.65616	2.13744	0.8334	6.00242	3.31029
CM45	Cecal	M	Y	Cecal_Y	M_Y	37	37	0	37	1.8888	2.17149	0.836302	6.10881	3.51991
CM46	Cecal	M	Y	Cecal_Y	M_Y	34	35	2.32071	#NUM!	#NUM!	2.02604	0.79434	4.8624	3.20604
CM51	Cecal	M	N	Cecal_N	M_N	34	34	0.492592	34.9271	1.69483	2.27269	0.856936	6.98988	3.20602
CM52	Cecal	M	N	Cecal_N	M_N	37	37	0	37	1.8888	2.28366	0.857203	7.00296	3.51993
CM55	Cecal	M	N	Cecal_N	M_N	33	33	0	33	1.37069	1.82813	0.792071	4.80934	3.10209
CM56	Cecal	M	N	Cecal_N	M_N	36	36	0	36	1.37437	2.18943	0.831644	5.93979	3.41491
FF15	Fecal	F	Y	Fecal_Y	F_Y	35	35	0.246403	35.7208	1.93525	1.94282	0.791503	4.79624	3.31032
FF16	Fecal	F	Y	Fecal_Y	F_Y	35	36	2.3214	39.0909	2.13594	2.03318	0.795623	4.89292	3.31032
FF17	Fecal	F	N	Fecal_N	F_N	32	32	0.492125	#NUM!	#NUM!	2.2692	0.840809	6.28177	2.9985
FF18	Fecal	F	N	Fecal_N	F_N	33	34	2.31999	37.0476	1.47258	2.09684	0.780267	4.55098	3.10208
FF21	Fecal	F	Y	Fecal_Y	F_Y	33	33	0.492366	33.5444	1.63046	1.74622	0.72361	3.61807	3.10209
FF22	Fecal	F	Y	Fecal_Y	F_Y	32	32	0	#NUM!	#NUM!	1.86059	0.76793	4.30904	2.99852
FF29	Fecal	F	Y	Fecal_Y	F_Y	36	36	0	36	1.88562	1.75821	0.760706	4.17895	3.41492
FF3	Fecal	F	N	Fecal_N	F_N	35	35	0	35	1.88225	2.15326	0.832484	5.96959	3.31032
FF30	Fecal	F	Y	Fecal_Y	F_Y	34	34	0	34	1.65387	1.46386	0.672753	3.05579	3.20604
FF37	Fecal	F	Y	Fecal_Y	F_Y	34	34	0.492592	#NUM!	#NUM!	1.6733	0.709777	3.44563	3.20607
FF38	Fecal	F	Y	Fecal_Y	F_Y	36	36	0	36	1.88562	2.17859	0.834411	6.03905	3.41492
FF39	Fecal	F	N	Fecal_N	F_N	33	33	0	33	1.37069	2.35851	0.872171	7.82296	3.10209
FF4	Fecal	F	N	Fecal_N	F_N	30	30	0	#NUM!	#NUM!	2.32661	0.873411	7.89961	2.79247
FF40	Fecal	F	N	Fecal_N	F_N	35	35	0.492805	35.6275	1.89147	1.8314	0.728637	3.6851	3.3103
FF47	Fecal	F	N	Fecal_N	F_N	37	37	0.493197	38.0938	1.41939	1.69195	0.722278	3.60072	3.51988
FF48	Fecal	F	N	Fecal_N	F_N	35	35	0.492805	36.125	1.10508	1.91345	0.750242	4.00388	3.31031
FM1	Fecal	M	Y	Fecal_Y	M_Y	33	33	0	#NUM!	#NUM!	2.04883	0.788669	4.73192	3.10207
FM15	Fecal	M	Y	Fecal_Y	M_Y	33	33	0.246183	33.3976	2.17379	1.82862	0.789751	4.75627	3.1021
FM16	Fecal	M	Y	Fecal_Y	M_Y	31	31	0.491869	#NUM!	#NUM!	1.93424	0.766033	4.2741	2.8953
FM2	Fecal	M	Y	Fecal_Y	M_Y	35	35	0	35	1.65616	2.18101	0.839962	6.24853	3.31034
FM21	Fecal	M	N	Fecal_N	M_N	32	32	0	32	0.984251	1.77743	0.724839	3.63424	2.99854
FM22	Fecal	M	N	Fecal_N	M_N	40	40	0.246855	40.5744	2.08886	2.11562	0.802598	5.0658	3.8368
FM25	Fecal	M	N	Fecal_N	M_N	32	32	0	32	1.36931	1.60814	0.704038	3.37881	2.99853
FM26	Fecal	M	N	Fecal_N	M_N	34	34	0	34	1.65387	1.98374	0.796056	4.90331	3.20602
FM35	Fecal	M	Y	Fecal_Y	M_Y	35	35	0.492805	36.125	1.10508	2.01483	0.807297	5.18934	3.31031
FM36	Fecal	M	Y	Fecal_Y	M_Y	36	36	0	36	2.37463	1.70077	0.677245	3.09832	3.41493
FM45	Fecal	M	Y	Fecal_Y	M_Y	33	33	0.492366	33.7037	1.50542	2.20166	0.848571	6.60375	3.10209
FM46	Fecal	M	Y	Fecal_Y	M_Y	34	35	2.32071	37.9	1.30799	1.95245	0.756149	4.10086	3.20603
FM51	Fecal	M	N	Fecal_N	M_N	36	36	0	36	1.88562	2.18146	0.846465	6.51319	3.41489
FM55	Fecal	M	N	Fecal_N	M_N	33	33	0.492366	34.1111	1.07494	1.82313	0.766611	4.28469	3.10209
FM56	Fecal	M	N	Fecal_N	M_N	34	34	0.492592	#NUM!	#NUM!	2.19278	0.828607	5.83455	3.20601

## Sheet: AlphaDiversityStats
Group	Subgroup	Stat	Observed	Chao1	ACE	Shannon	Simpson	InvSimpson	Fisher
All	All	Mean	34.4194	34.629	35.4104	2.01519	0.799518	5.28761	3.25021
All	All	SD	1.71348	1.96054	1.82497	0.213478	0.0492909	1.29245	0.178728
All	All	N	62	62	51	62	62	62	62
All	All	SEM	0.217612	0.248989	0.255547	0.0271117	0.00625995	0.164141	0.0226985
All	All	LCI	33.9842	34.1311	34.8972	1.96097	0.787001	4.95939	3.20483
All	All	UCI	34.8545	35.1269	35.9237	2.0694	0.812036	5.61583	3.2956
Tissue	Cecal	Mean	34.7742	35.0968	35.4026	2.06771	0.818407	5.71174	3.28703
Tissue	Cecal	SD	1.35916	1.85031	1.54615	0.190472	0.0341675	1.15231	0.141858
Tissue	Cecal	N	31	31	27	31	31	31	31
Tissue	Cecal	SEM	0.244112	0.332326	0.297556	0.0342098	0.00613667	0.206962	0.0254785
Tissue	Cecal	LCI	34.2757	34.4181	34.791	1.99784	0.805874	5.28907	3.235
Tissue	Cecal	UCI	35.2727	35.7755	36.0142	2.13758	0.83094	6.13442	3.33907
Tissue	Fecal	Mean	34.0645	34.1613	35.4192	1.96267	0.780629	4.86348	3.21339
Tissue	Fecal	SD	1.96529	1.98489	2.13019	0.225132	0.0550943	1.30266	0.205005
Tissue	Fecal	N	31	31	24	31	31	31	31
Tissue	Fecal	SEM	0.352977	0.356497	0.434823	0.0404349	0.00989522	0.233965	0.03682
Tissue	Fecal	LCI	33.3436	33.4332	34.5197	1.88009	0.76042	4.38566	3.1382
Tissue	Fecal	UCI	34.7854	34.8894	36.3187	2.04525	0.800838	5.3413	3.28859
ANOVA P	Tissue		0.103428	0.0596865	0.97448	0.0519221	0.00192521	0.00862851	0.105281
Sex	F	Mean	34.375	34.6875	35.5827	2.01081	0.797866	5.32125	3.24551
Sex	F	SD	1.58114	2.08586	1.76838	0.245741	0.0539812	1.50641	0.164525
Sex	F	N	32	32	26	32	32	32	32
Sex	F	SEM	0.279508	0.368731	0.346808	0.0434413	0.00954262	0.266298	0.0290842
Sex	F	LCI	33.8049	33.9355	34.8684	1.92221	0.778404	4.77813	3.18619
Sex	F	UCI	34.9451	35.4395	36.297	2.09941	0.817329	5.86437	3.30483
Sex	M	Mean	34.4667	34.5667	35.2313	2.01986	0.80128	5.25173	3.25523
Sex	M	SD	1.87052	1.85106	1.90145	0.176814	0.0446023	1.04177	0.195465
Sex	M	N	30	30	25	30	30	30	30
Sex	M	SEM	0.341509	0.337956	0.38029	0.0322816	0.00814323	0.190201	0.0356868
Sex	M	LCI	33.7682	33.8755	34.4464	1.95383	0.784625	4.86273	3.18224
Sex	M	UCI	35.1651	35.2579	36.0162	2.08588	0.817935	5.64074	3.32822
ANOVA P	Sex		0.83527	0.810654	0.497359	0.86918	0.787761	0.834382	0.832639
GnawSticks	N	Mean	34.4194	34.6774	35.2042	2.06729	0.80889	5.59004	3.25035
GnawSticks	N	SD	1.94549	2.32934	1.85975	0.222215	0.050135	1.45491	0.203054
GnawSticks	N	N	31	31	26	31	31	31	31
GnawSticks	N	SEM	0.349421	0.418361	0.364728	0.0399111	0.00900451	0.26131	0.0364695
GnawSticks	N	LCI	33.7057	33.823	34.453	1.98578	0.7905	5.05637	3.17587
GnawSticks	N	UCI	35.133	35.5318	35.9553	2.1488	0.82728	6.1237	3.32483
GnawSticks	Y	Mean	34.4194	34.5806	35.625	1.96308	0.790146	4.98519	3.25008
GnawSticks	Y	SD	1.47816	1.54433	1.80048	0.194098	0.0473829	1.04438	0.154018
GnawSticks	Y	N	31	31	25	31	31	31	31
GnawSticks	Y	SEM	0.265485	0.277369	0.360097	0.0348611	0.00851021	0.187576	0.0276625
GnawSticks	Y	LCI	33.8772	34.0142	34.8817	1.89189	0.772766	4.60211	3.19359
GnawSticks	Y	UCI	34.9615	35.1471	36.3682	2.03428	0.807526	5.36827	3.30657
ANOVA P	GnawSticks		1	0.847771	0.415943	0.0538681	0.135569	0.0649137	0.995334
TissueXGnawSticks	Cecal_N	Mean	34.75	35.1875	35.1235	2.11016	0.82538	5.99137	3.2845
TissueXGnawSticks	Cecal_N	SD	1.34164	2.19754	1.11112	0.20626	0.0376473	1.33478	0.140014
TissueXGnawSticks	Cecal_N	N	16	16	14	16	16	16	16
TissueXGnawSticks	Cecal_N	SEM	0.33541	0.549384	0.29696	0.0515649	0.00941183	0.333694	0.0350035
TissueXGnawSticks	Cecal_N	LCI	34.0351	34.0165	34.482	2.00025	0.805319	5.28012	3.20989
TissueXGnawSticks	Cecal_N	UCI	35.4649	36.3585	35.7651	2.22007	0.84544	6.70263	3.35911
TissueXGnawSticks	Cecal_Y	Mean	34.8	35	35.7032	2.02243	0.81097	5.41347	3.28974
TissueXGnawSticks	Cecal_Y	SD	1.42428	1.46385	1.91137	0.167043	0.0294657	0.867046	0.148671
TissueXGnawSticks	Cecal_Y	N	15	15	13	15	15	15	15
TissueXGnawSticks	Cecal_Y	SEM	0.367747	0.377964	0.53012	0.0431303	0.00760802	0.22387	0.0383866
TissueXGnawSticks	Cecal_Y	LCI	34.0113	34.1893	34.5482	1.92992	0.794652	4.93332	3.20741
TissueXGnawSticks	Cecal_Y	UCI	35.5887	35.8107	36.8582	2.11493	0.827287	5.89363	3.37207
TissueXGnawSticks	Fecal_N	Mean	34.0667	34.1333	35.2983	2.02157	0.791301	5.16195	3.21392
TissueXGnawSticks	Fecal_N	SD	2.43389	2.41622	2.52659	0.236413	0.0567919	1.49887	0.254152
TissueXGnawSticks	Fecal_N	N	15	15	12	15	15	15	15
TissueXGnawSticks	Fecal_N	SEM	0.628427	0.623864	0.729363	0.0610416	0.0146636	0.387006	0.0656217
TissueXGnawSticks	Fecal_N	LCI	32.7188	32.7953	33.693	1.89065	0.759851	4.3319	3.07318
TissueXGnawSticks	Fecal_N	UCI	35.4145	35.4714	36.9036	2.15249	0.822751	5.99199	3.35467
TissueXGnawSticks	Fecal_Y	Mean	34.0625	34.1875	35.5402	1.90745	0.770624	4.58367	3.2129
TissueXGnawSticks	Fecal_Y	SD	1.48183	1.55858	1.75281	0.206112	0.0532898	1.06039	0.154164
TissueXGnawSticks	Fecal_Y	N	16	16	12	16	16	16	16
TissueXGnawSticks	Fecal_Y	SEM	0.370459	0.389645	0.505993	0.0515279	0.0133224	0.265097	0.038541
TissueXGnawSticks	Fecal_Y	LCI	33.2729	33.357	34.4265	1.79762	0.742228	4.01863	3.13075
TissueXGnawSticks	Fecal_Y	UCI	34.8521	35.018	36.6539	2.01728	0.79902	5.14872	3.29505
ANOVA P	TissueXGnawSticks		0.455119	0.312558	0.860649	0.0594964	0.00817119	0.0168296	0.459933
SexXGnawSticks	F_N	Mean	34.375	34.8125	35.3765	2.12297	0.817061	5.91322	3.24562
SexXGnawSticks	F_N	SD	1.78419	2.56174	1.34105	0.223706	0.053701	1.66862	0.185494
SexXGnawSticks	F_N	N	16	16	13	16	16	16	16
SexXGnawSticks	F_N	SEM	0.446047	0.640434	0.371941	0.0559264	0.0134252	0.417155	0.0463736
SexXGnawSticks	F_N	LCI	33.4243	33.4474	34.5661	2.00377	0.788446	5.02408	3.14677
SexXGnawSticks	F_N	UCI	35.3257	36.1776	36.1868	2.24218	0.845676	6.80236	3.34446
SexXGnawSticks	F_Y	Mean	34.375	34.5625	35.7889	1.89865	0.778672	4.72929	3.24541
SexXGnawSticks	F_Y	SD	1.40831	1.54785	2.15043	0.218908	0.0485019	1.07608	0.146743
SexXGnawSticks	F_Y	N	16	16	13	16	16	16	16
SexXGnawSticks	F_Y	SEM	0.352077	0.386962	0.596423	0.0547269	0.0121255	0.269021	0.0366858
SexXGnawSticks	F_Y	LCI	33.6246	33.7377	34.4894	1.782	0.752827	4.15588	3.16722
SexXGnawSticks	F_Y	UCI	35.1254	35.3873	37.0884	2.0153	0.804517	5.30269	3.3236
SexXGnawSticks	M_N	Mean	34.4667	34.5333	35.0319	2.0079	0.800174	5.24531	3.2554
SexXGnawSticks	M_N	SD	2.16685	2.13363	2.31146	0.211831	0.0462454	1.14283	0.226788
SexXGnawSticks	M_N	N	15	15	13	15	15	15	15
SexXGnawSticks	M_N	SEM	0.559478	0.550901	0.641085	0.0546945	0.0119405	0.295078	0.0585565
SexXGnawSticks	M_N	LCI	33.2667	33.3518	33.6351	1.89059	0.774564	4.61243	3.12981
SexXGnawSticks	M_N	UCI	35.6666	35.7149	36.4287	2.12521	0.825784	5.87819	3.38099
SexXGnawSticks	M_Y	Mean	34.4667	34.6	35.4473	2.03181	0.802385	5.25815	3.25506
SexXGnawSticks	M_Y	SD	1.59762	1.59463	1.40069	0.139931	0.0444924	0.970539	0.16646
SexXGnawSticks	M_Y	N	15	15	12	15	15	15	15
SexXGnawSticks	M_Y	SEM	0.412503	0.411733	0.404343	0.03613	0.0114879	0.250592	0.0429798
SexXGnawSticks	M_Y	LCI	33.5819	33.7169	34.5573	1.95432	0.777746	4.72069	3.16288
SexXGnawSticks	M_Y	UCI	35.3514	35.4831	36.3373	2.1093	0.827024	5.79562	3.34724
ANOVA P	SexXGnawSticks		0.997698	0.979224	0.781022	0.0257117	0.176113	0.0762053	0.997583
