# Supplementary material for: Environmental enrichment with nylon gnaw sticks introduces variation in Sprague Dawley rat immune and lower gastrointestinal parameters with differences between sexes
Source: Anim Microbiome. 2025 Jan 31;7:12. doi: 10.1186/s42523-024-00369-6 (PMC11786542; doi:10.1186/s42523-024-00369-6)
Supplement: Supplementary file 4 — Supplementary Material 4 [file 42523_2024_369_MOESM4_ESM.xlsx]

## Sheet: MatchesToSamples
OTU	CF15	CF16	CF17	CF18	CF21	CF22	CF29	CF3	CF30	CF37	CF38	CF39	CF4	CF40	CF47	CF48	CM15	CM16	CM2	CM21	CM22	CM25	CM26	CM35	CM36	CM45	CM46	CM51	CM52	CM55	CM56	FF15	FF16	FF17	FF18	FF21	FF22	FF29	FF3	FF30	FF37	FF38	FF39	FF4	FF40	FF47	FF48	FM1	FM15
Otu00146	60	25	80	19	32	42	11	5	13	21	11	9	7	18	30	10	0	2	9	30	63	36	68	8	4	20	22	7	5	4	7	25	21	33	7	10	20	3	14	8	4	0	19	11	15	0	52	2	8
Otu07014	0	0	0	0	0	0	0	0	0	0	0	0	0	0	0	0	0	0	0	0	0	0	0	0	0	0	0	0	0	0	0	0	0	0	0	0	0	0	0	0	0	0	0	0	0	0	0	0	0
Otu00564	40	26	0	0	22	6	3491	5520	2922	10	2935	2171	1596	4460	4732	11393	0	6660	7	0	0	109	22	6537	4807	0	8	0	3827	10004	1513	26	22	0	8	12	6	3635	3987	726	2683	2782	4	6	0	6	0	666	4
Otu00989	0	0	0	0	0	0	0	582	0	0	4	1153	558	31	76	101	3	170	0	0	0	0	0	97	331	1	0	0	394	21	407	0	0	0	0	0	0	3	475	0	4	170	5	0	0	0	0	814	0
Otu00282	0	0	0	0	0	0	12	13	23	0	11	12	8	25	27	48	0	42	0	0	0	0	0	34	15	0	0	0	21	29	7	0	0	0	0	0	0	21	22	3	16	20	0	0	0	0	0	7	0
Otu01801	0	0	0	0	0	0	0	0	0	0	0	0	0	0	0	0	0	0	0	0	0	0	0	0	0	0	0	0	0	0	0	0	0	0	0	0	0	0	0	0	0	0	0	0	0	1	0	0	0
Otu05570	0	0	0	0	0	0	0	0	0	0	0	0	0	0	0	2	0	0	0	0	0	0	0	0	0	0	0	0	0	0	0	0	0	0	0	0	0	0	0	0	0	0	0	0	0	0	0	0	0
Otu00136	136	64	17	38	44	65	36	26	34	131	13	14	16	48	10	15	133	41	39	74	28	65	0	38	17	14	49	92	17	12	10	134	75	33	29	70	84	42	24	63	37	71	37	13	165	63	94	44	225
Otu06516	0	0	0	0	0	0	0	0	0	0	0	0	0	0	0	0	0	0	0	0	0	0	0	0	0	0	0	0	0	0	0	0	0	0	0	0	0	0	0	0	0	0	0	0	0	0	0	0	0
Otu00366	16	2	28	0	0	1	0	4	2	39	1	1	0	6	2	0	0	8	0	3	14	12	12	2	0	0	0	13	0	0	2	14	0	17	0	8	5	0	0	2	3	12	7	0	20	0	4	4	5
Otu00238	0	0	0	0	0	0	0	1	0	0	0	0	0	0	6	0	1	0	0	0	0	0	0	0	0	0	0	0	5	0	0	0	0	0	0	0	0	0	0	0	0	0	0	0	0	19	0	0	0
Otu00602	0	0	0	0	0	0	0	9	0	0	0	21	5	0	0	2	0	2	0	0	0	0	0	0	6	0	0	0	6	0	7	0	0	0	0	0	0	0	3	0	0	3	0	0	0	0	0	17	0
Otu03380	0	0	0	0	0	0	0	0	0	0	0	0	0	0	0	0	0	0	0	0	0	0	0	0	0	0	0	0	0	0	0	0	0	0	0	0	0	1	0	0	0	0	0	0	0	0	0	0	0
Otu05510	0	0	0	0	0	0	0	0	0	0	0	0	0	0	0	0	0	0	0	0	0	0	0	0	0	0	0	0	0	0	1	0	0	0	0	0	0	0	0	0	0	0	0	0	0	0	0	0	0
Otu00084	0	11	14	12	18	13	8	4	22	16	11	9	13	3	108	43	4	3	0	7	10	36	7	29	3	0	2	0	31	0	15	3	8	39	20	50	39	11	3	21	14	21	4	9	11	168	66	52	0
Otu06670	0	0	0	0	0	0	0	0	0	0	0	0	0	0	0	0	0	0	0	0	0	0	0	0	0	0	0	0	0	0	0	0	0	0	0	0	0	0	0	0	0	0	0	0	0	0	0	0	0
Otu01674	0	0	0	0	0	0	0	26	0	0	0	43	28	3	3	4	0	4	0	0	0	0	0	7	12	0	0	0	8	0	20	0	0	0	0	0	0	0	10	0	0	9	0	0	0	0	0	35	0
Otu01448	0	0	0	0	0	0	0	0	2	0	0	0	0	0	0	0	0	0	0	0	0	0	0	0	0	0	0	0	0	0	0	0	0	0	0	0	0	0	0	4	0	0	0	0	0	0	0	0	0
Otu00141	0	16	24	0	2	0	2	6	0	10	3	3	4	0	4	0	11	2	0	0	0	9	0	5	5	18	14	2	2	1	11	0	4	8	7	0	0	0	5	0	0	1	10	15	8	9	0	1	0
Otu02449	0	0	0	0	0	0	93	30	44	0	59	91	61	10	59	20	0	0	0	0	0	0	0	52	24	0	0	0	13	0	80	0	0	1	0	6	0	30	9	1	15	0	0	0	5	0	0	44	0
Otu00671	7	4	1	6	1	0	1	6	2	0	4	0	9	0	0	0	0	0	0	0	0	0	0	3	0	8	2	0	0	0	1	1	0	0	2	7	0	4	2	1	7	7	2	10	0	0	0	0	0
Otu00005	3325	4393	8343	6147	2251	5030	10712	4834	3753	16149	6703	8270	6243	6040	2052	3806	3902	5793	7373	3648	8101	7951	15195	5414	8185	18836	13836	12645	9444	9472	8380	2791	3535	4783	4366	1610	5237	6928	2778	1854	4979	9386	10631	5280	3836	1557	3273	5889	2148
Otu01696	0	0	0	0	0	0	0	0	0	0	0	0	0	0	0	0	0	0	0	0	0	0	0	0	0	0	0	0	0	0	0	8	0	0	0	0	0	0	0	0	0	0	0	0	0	0	0	0	0
Otu00166	0	0	0	0	0	0	0	0	0	0	0	0	0	0	0	0	0	0	0	0	0	0	0	0	0	0	10	0	0	0	0	0	0	0	0	6	0	0	0	0	0	0	0	0	0	0	0	0	0
Otu01449	3	0	0	1	0	0	1	0	0	0	0	0	0	0	0	0	0	3	0	0	0	0	0	0	0	0	0	0	0	0	0	3	0	0	0	0	7	2	0	0	2	2	0	2	0	0	3	0	1
Otu00199	0	0	0	0	0	0	38	28	21	0	16	17	3	54	25	98	0	39	0	0	0	0	0	53	28	0	0	0	18	91	9	0	0	0	0	0	0	22	28	7	22	12	0	0	0	0	0	5	0
Otu10291	0	0	0	0	0	0	0	0	0	0	0	0	0	0	0	0	0	0	0	0	0	0	0	0	0	0	0	0	0	0	0	0	0	0	0	0	0	0	0	0	0	0	0	0	0	0	0	0	0
Otu00369	0	0	0	0	0	0	0	0	0	0	0	0	0	0	0	0	0	0	0	0	0	0	0	0	0	0	0	0	0	0	0	0	0	0	0	6	0	1	0	0	0	0	0	0	0	0	0	0	0
Otu01912	0	0	0	0	0	0	0	0	0	0	0	0	0	0	4	0	0	0	0	0	0	0	0	2	0	0	0	0	0	0	0	0	0	0	0	0	0	0	0	0	0	0	0	0	0	2	0	0	0
Otu01958	0	0	0	0	0	0	0	0	0	0	0	0	0	0	0	0	0	0	0	0	0	0	0	0	0	0	0	0	0	0	0	0	0	0	0	0	0	0	0	0	0	0	0	0	0	0	0	0	0
Otu00401	0	0	0	0	0	0	20	24	16	0	16	20	6	39	22	55	0	40	0	0	0	0	0	33	14	0	0	0	17	51	5	0	0	0	0	0	0	9	18	2	12	18	0	0	0	0	0	4	0
Otu00086	113	81	338	215	89	169	113	25	73	504	64	73	40	211	79	67	47	78	197	53	253	41	122	46	28	141	105	68	20	26	68	141	98	215	152	134	193	106	21	89	71	352	212	68	323	123	161	160	51
Otu07610	0	0	0	0	0	0	0	0	0	0	0	0	0	1	0	0	0	0	0	0	0	0	0	0	0	0	0	0	0	0	0	0	0	0	0	0	0	0	0	0	0	0	0	0	0	0	0	0	0
Otu04053	0	0	0	0	0	0	0	0	0	0	0	0	1	0	0	0	0	0	0	0	0	0	0	0	3	0	0	0	0	0	0	0	0	0	0	0	0	0	0	0	0	0	0	0	0	0	0	0	0
Otu00205	0	4	52	51	0	0	10	17	3	57	15	16	15	29	17	4	14	20	12	14	8	5	3	6	4	14	23	8	3	1	1	3	3	30	22	5	4	12	5	3	8	13	15	14	40	8	32	6	8
Otu02149	0	0	0	0	0	0	1	0	1	0	0	0	0	0	0	0	0	1	0	0	0	0	0	0	0	0	0	0	0	0	0	0	0	0	0	0	0	0	0	0	0	0	0	0	0	0	0	0	0
Otu03531	0	0	0	0	0	0	0	1	0	0	0	3	4	0	0	0	0	1	0	0	0	0	0	0	0	0	0	0	0	0	1	0	0	0	0	0	0	0	0	0	0	0	0	0	0	0	0	0	0
Otu01728	0	0	0	0	0	0	0	0	0	0	0	0	0	0	0	0	0	0	0	0	0	0	0	0	0	0	0	0	0	0	0	1	0	0	0	0	0	0	0	0	0	0	0	2	0	0	0	0	0
Otu03884	0	0	0	0	0	0	0	0	1	0	0	0	0	0	0	0	0	0	0	0	0	0	0	6	0	0	0	0	0	0	0	0	0	0	0	0	0	0	0	0	0	0	0	0	0	0	0	0	0
Otu00299	0	48	8	2	0	1	40	0	14	28	1	8	10	0	22	15	0	0	22	12	16	152	19	28	6	0	0	0	0	8	2	0	46	15	0	0	4	21	0	27	2	23	9	12	3	23	59	0	0
Otu03184	0	0	0	0	0	0	0	0	0	0	0	0	0	0	0	0	0	0	0	0	0	0	0	0	0	0	0	0	0	0	0	0	0	0	0	0	0	0	0	0	0	0	0	0	0	0	0	0	0
Otu00078	0	0	0	0	2	0	0	0	0	0	4	0	0	0	1	0	1	0	0	0	0	0	0	0	0	0	0	0	0	0	0	3	0	2	0	0	0	1	2	0	0	0	0	0	1	0	0	0	0
Otu04861	0	0	0	0	0	0	0	0	0	0	0	0	0	0	0	0	0	0	0	0	0	0	0	0	0	0	0	0	0	0	0	0	0	0	0	0	0	0	0	0	0	0	0	0	0	0	0	0	0
Otu02703	0	0	0	0	0	0	0	0	0	0	0	0	0	0	0	0	0	0	0	0	0	0	0	0	0	0	0	0	0	0	0	0	0	0	0	17	0	0	0	0	0	0	0	0	0	0	0	0	0
Otu00786	0	0	0	0	0	0	0	0	1	0	0	2	0	0	1	0	0	2	0	1	0	0	0	2	0	0	0	0	0	3	0	0	0	6	0	0	0	1	0	2	0	0	0	0	0	0	0	0	0
Otu00013	1186	1505	2060	1185	891	1557	587	522	1181	1065	916	912	401	1223	537	552	976	935	1146	1417	1582	1568	2070	904	775	1544	886	1758	917	861	1192	1233	1541	902	278	1092	1340	811	577	1313	546	702	597	909	1894	1809	1673	2106	1142
Otu00610	0	0	0	0	0	0	0	0	0	0	0	18	0	0	8	0	0	0	6	6	1	0	0	20	0	0	0	0	0	0	0	6	0	0	0	0	0	0	0	0	0	0	14	0	0	7	0	0	0
Otu02574	0	0	0	0	0	0	0	0	0	0	0	0	0	0	0	2	0	0	0	0	0	0	0	0	0	0	0	0	0	0	0	0	0	0	0	0	0	0	0	0	0	0	0	0	0	0	0	0	0
Otu05262	0	0	0	0	0	0	0	0	0	0	0	0	0	0	0	0	0	0	0	0	0	0	0	0	0	0	0	0	0	0	0	0	0	0	0	0	0	0	0	0	0	0	0	0	0	0	0	0	0
Otu03828	0	0	0	0	0	0	0	0	0	0	0	0	0	0	0	0	0	0	0	0	0	0	0	0	0	0	0	0	0	0	0	0	0	0	0	0	0	0	0	0	0	0	0	0	0	0	0	0	0
Otu02125	0	0	0	0	0	0	0	0	0	0	2	0	0	0	3	0	0	0	0	0	0	0	0	0	0	0	0	0	0	0	1	0	0	0	0	0	0	0	0	0	0	0	0	0	0	0	0	1	0
Otu01364	0	0	0	0	0	0	3	0	0	0	0	2	0	0	0	0	0	0	0	7	0	0	0	0	0	0	0	0	0	0	0	0	0	0	0	9	0	0	0	0	0	0	0	0	0	0	0	1	0
Otu00678	0	6	0	0	0	0	69	98	55	0	58	38	24	84	86	166	0	108	6	0	0	6	0	108	80	0	0	0	50	177	20	0	0	0	0	0	0	40	49	8	43	29	0	0	0	0	0	13	0
Otu00230	0	0	0	0	0	0	25	31	30	0	21	15	5	22	26	78	0	64	0	0	0	0	0	65	30	0	0	0	16	73	2	0	0	0	0	0	0	16	22	4	26	12	0	0	0	0	0	8	0
Otu09020	0	0	0	0	0	0	0	0	0	0	0	0	0	0	0	0	0	0	0	0	0	0	0	0	0	0	0	0	0	0	0	0	0	0	0	0	0	0	0	0	0	0	0	0	0	0	0	0	0
Otu00058	320	311	286	292	262	298	153	198	199	373	135	110	164	178	148	204	222	159	158	266	333	308	379	168	187	311	461	311	150	168	112	183	185	106	109	97	243	76	79	114	30	114	162	172	137	200	207	139	191
Otu02326	0	0	0	0	0	0	0	0	0	0	0	0	0	0	0	0	0	0	0	0	0	0	0	0	0	0	0	0	0	0	0	0	0	0	0	0	0	0	0	0	0	0	0	0	0	0	0	0	0
Otu00047	337	226	212	314	531	221	397	188	137	430	468	335	257	506	370	75	119	56	128	434	484	521	387	276	34	96	365	295	148	61	139	222	82	244	86	165	88	66	64	41	182	98	333	170	203	172	177	205	22
Otu00131	14	6	19	0	0	2	0	1	3	1	2	2	0	0	18	5	1	0	5	3	0	28	2	3	6	0	0	7	8	11	1	28	1	38	0	6	14	0	2	4	1	6	3	0	4	48	17	8	18
Otu00445	6	0	0	0	0	0	23	40	19	0	37	20	12	50	31	74	0	48	0	0	0	0	0	59	45	0	0	0	30	87	12	4	0	0	0	0	0	28	34	12	27	19	0	0	0	0	0	5	0
Otu02105	0	0	0	0	0	0	0	0	0	0	0	0	0	0	0	0	0	0	0	0	0	0	0	0	0	0	0	0	0	1	0	0	0	0	0	0	0	0	0	0	0	0	0	0	0	0	0	0	0
Otu07925	0	0	0	0	0	0	0	0	0	0	0	0	0	0	0	0	0	0	0	0	0	0	0	0	0	0	0	0	0	0	0	0	0	0	0	0	0	0	0	0	0	0	0	0	0	0	0	0	0
Otu00179	21	55	8	0	32	0	0	0	2	0	24	2	0	3	33	5	7	1	52	0	38	0	4	15	0	52	0	1	9	0	2	0	49	6	0	15	2	4	5	0	15	1	0	3	10	60	77	8	4
Otu00887	0	0	0	1	0	0	0	0	0	0	0	0	0	0	0	1	0	0	0	0	0	0	0	0	0	0	0	0	0	0	0	0	0	0	0	0	0	0	0	0	0	0	0	0	0	0	0	0	0
Otu00134	0	20	25	2	6	11	0	5	4	11	2	2	2	6	3	1	34	18	11	6	13	0	18	0	3	0	27	8	6	0	2	7	11	3	11	23	8	3	2	3	1	2	1	0	0	0	8	6	25
Otu00052	694	512	302	344	392	340	87	388	35	603	581	522	742	261	525	168	0	3	160	358	749	128	391	305	140	291	59	62	207	1	1137	594	468	268	283	278	347	57	300	13	454	240	442	480	391	367	379	250	0
Otu05275	0	0	0	0	0	0	0	0	0	0	0	0	0	0	0	0	0	0	0	0	0	0	0	0	0	0	0	0	0	0	0	0	0	0	0	0	0	0	0	0	0	0	0	0	0	0	0	0	0
Otu10110	0	0	0	0	0	0	0	0	0	0	0	0	0	0	0	0	0	0	0	0	0	0	0	0	0	0	0	0	0	0	0	0	0	0	0	0	0	0	0	0	0	0	0	0	0	0	0	0	0
Otu00173	0	0	0	0	5	0	0	0	0	0	0	0	4	0	0	0	0	0	68	64	115	0	89	14	34	236	6	14	4	0	10	0	0	0	0	0	0	0	0	0	0	0	0	8	0	0	0	53	0
Otu00066	40	66	43	83	37	2	30	29	145	171	43	28	14	86	13	111	467	398	307	59	15	367	9	46	81	20	428	378	52	56	7	29	70	61	154	92	16	31	64	262	49	164	49	4	335	25	418	107	830
Otu00324	5	0	0	2	0	3	12	0	18	46	18	0	0	3	1	0	11	0	16	0	3	2	0	12	16	0	0	18	0	0	1	0	3	0	2	0	0	61	1	45	15	13	0	0	0	0	0	10	9
Otu06240	0	0	0	0	0	0	0	0	0	0	0	0	0	0	0	0	0	0	0	0	0	0	0	0	0	0	0	0	0	0	0	0	0	0	0	0	0	0	0	0	0	0	0	0	0	0	0	0	0
Otu00080	237	114	75	78	36	49	25	205	118	63	151	44	23	164	125	14	95	22	436	52	94	271	255	12	8	54	45	39	76	52	38	168	75	134	52	30	33	10	230	27	88	40	41	27	71	92	12	204	68
Otu00595	0	5	0	17	0	0	0	3	0	0	0	0	5	5	2	3	0	0	0	6	0	0	0	0	0	2	0	0	0	0	0	1	0	0	0	0	0	0	3	0	0	0	0	0	0	3	0	0	0
Otu01732	0	0	0	0	0	0	0	0	0	0	0	0	0	0	0	2	0	0	0	0	0	0	0	0	0	0	0	0	0	0	0	0	0	0	0	0	0	0	0	0	0	0	0	0	0	0	0	0	0
Otu01174	6	0	0	0	0	0	0	0	0	0	0	0	0	0	0	2	0	0	0	0	0	0	0	0	0	0	0	0	0	0	0	0	0	0	0	0	0	0	0	0	0	0	0	0	0	0	0	0	0
Otu00195	12	0	0	21	8	71	0	11	0	0	3	11	12	0	1	2	0	0	0	5	6	0	62	18	4	25	0	4	0	0	13	19	0	0	0	17	27	0	5	0	2	0	34	14	0	0	19	0	0
Otu00245	0	0	0	0	0	0	15	40	16	0	14	15	9	29	29	68	0	29	0	0	0	0	0	40	44	0	0	0	14	68	15	0	0	0	0	0	0	29	25	7	12	11	0	0	0	0	0	4	0
Otu04126	0	0	0	0	0	0	0	0	0	0	0	0	0	0	0	0	0	0	0	0	0	0	0	0	0	0	0	0	0	0	0	0	0	0	0	0	0	0	0	0	0	0	0	0	0	0	0	0	0
Otu10532	0	0	0	0	0	0	0	0	0	0	0	0	0	0	0	0	0	0	0	0	0	0	0	0	0	0	0	0	0	0	0	0	0	0	0	0	0	0	0	0	0	0	0	0	0	0	0	0	0
Otu01126	1	0	0	0	0	0	0	2	0	0	0	0	3	1	2	2	0	6	0	0	0	1	1	2	0	0	0	0	0	0	0	0	0	0	1	0	0	0	4	0	0	0	0	0	0	0	0	0	0
Otu04675	0	0	0	0	0	0	0	0	0	0	0	0	0	0	0	0	0	0	0	0	0	0	0	0	0	0	0	0	0	0	0	0	0	0	0	0	0	0	0	0	0	0	0	0	0	0	0	0	0
Otu01748	0	0	0	0	0	0	0	0	0	2	0	2	3	2	0	0	0	0	0	0	0	0	0	0	0	0	0	11	0	0	8	0	0	0	0	0	0	0	0	0	0	1	0	0	0	0	0	0	0
Otu01197	0	0	0	0	0	3	0	0	0	0	0	1	0	0	1	0	0	0	0	0	0	0	0	0	0	0	0	0	0	0	0	0	0	0	0	0	0	0	0	0	0	0	0	0	0	0	0	0	0
Otu07788	0	0	0	0	0	0	0	0	0	0	0	0	0	0	0	0	0	0	0	0	0	0	0	0	0	0	0	0	0	0	0	0	0	0	0	0	0	0	0	0	0	0	0	0	0	0	0	0	0
Otu01889	0	0	0	0	0	0	0	0	0	0	0	0	0	0	0	0	0	0	0	0	0	0	3	0	0	0	0	0	0	0	0	0	0	0	0	0	0	0	0	0	0	0	0	0	0	0	0	0	0
Otu10116	0	0	0	0	0	0	0	0	0	0	0	0	0	0	0	0	0	0	0	0	0	0	0	0	0	0	0	0	0	0	0	0	0	0	0	0	0	0	0	0	0	0	0	0	0	0	0	0	0
Otu00977	0	0	0	0	1	0	0	0	0	0	0	0	0	0	0	2	0	0	0	0	0	0	0	0	0	0	0	0	0	0	0	0	0	0	0	3	0	0	0	0	0	0	0	0	0	1	0	0	0
Otu00814	0	0	0	0	0	0	0	0	0	0	0	0	0	0	0	0	0	0	0	0	0	0	0	0	0	0	0	0	0	0	0	2	0	0	0	0	0	0	0	0	0	0	0	0	0	0	0	0	0
Otu00072	129	84	58	10	21	14	29	10	44	47	7	4	2	45	42	117	176	33	125	112	74	260	96	30	5	8	42	71	20	53	28	87	80	46	12	363	49	28	29	10	9	37	28	0	141	101	749	12	63
Otu09029	0	0	0	0	0	0	0	0	0	0	0	0	0	0	0	0	0	0	0	0	0	0	0	0	0	0	0	0	0	0	0	0	0	0	0	0	0	0	0	0	0	0	0	0	0	0	0	0	0
Otu00184	6	7	40	31	21	5	6	33	1	24	14	10	4	23	3	15	27	2	0	6	18	8	21	10	3	21	23	44	3	5	14	11	0	22	16	17	19	3	10	0	13	29	3	7	51	9	46	5	6
Otu04398	0	0	0	0	0	0	0	0	0	0	0	0	0	0	0	0	0	0	0	0	0	0	0	0	0	0	0	0	0	0	0	0	0	0	0	0	0	0	0	0	0	0	0	0	0	0	0	0	0
Otu10100	0	0	0	0	0	0	0	0	0	0	0	0	0	0	0	0	0	0	0	0	0	0	0	0	1	0	0	0	0	0	0	0	0	0	0	0	0	0	0	0	0	0	0	0	0	0	0	0	0
Otu05575	0	0	0	0	0	0	0	0	0	0	0	0	0	0	0	0	0	0	0	0	0	0	0	0	0	0	0	0	0	0	0	0	0	0	0	0	0	0	0	0	0	0	0	0	0	0	0	0	0
Otu00129	109	122	68	10	75	80	0	0	0	348	0	0	0	0	0	0	52	17	273	17	5	341	0	48	192	0	0	0	0	132	338	69	28	42	0	13	17	0	0	0	0	28	0	0	0	0	0	243	1
Otu09882	0	0	0	0	0	0	0	0	0	0	0	0	0	0	0	0	0	0	0	0	0	0	0	0	0	0	0	0	0	0	0	0	0	0	0	0	0	0	0	0	0	0	0	0	0	0	0	0	0
Otu03004	0	0	0	0	0	0	0	0	0	0	0	0	0	0	0	0	0	0	0	0	0	0	0	0	0	0	0	0	0	2	0	0	0	0	0	0	0	0	0	0	0	0	0	0	0	0	0	1	0
Otu00028	1247	873	1716	359	1652	247	308	496	208	1876	1398	190	315	1913	431	502	1303	812	1050	562	570	1607	729	738	679	158	955	851	165	477	114	1009	912	1756	527	2088	279	309	526	183	1258	1670	316	336	3713	575	1316	234	1438
Otu00054	374	113	96	123	574	207	329	120	835	716	525	106	76	1517	112	152	1528	966	465	61	65	1062	125	271	295	247	1052	244	189	710	43	416	151	138	194	1142	223	456	129	810	762	717	228	0	1912	238	385	101	1717
Otu02153	0	0	0	0	0	0	0	0	0	0	0	0	0	0	0	0	0	0	0	0	0	0	0	0	0	0	0	0	0	0	0	0	0	0	0	0	0	0	0	0	0	0	0	0	0	0	0	0	0
Otu00700	0	0	0	0	0	0	0	0	0	0	0	0	0	0	0	0	0	0	0	0	0	0	0	0	0	0	0	0	0	1	0	0	0	0	0	0	0	0	0	0	0	0	0	0	0	0	0	0	0
Otu11116	0	0	0	0	0	0	0	0	0	0	0	0	0	0	0	0	0	0	0	0	0	0	0	0	0	0	0	0	0	0	0	0	0	0	0	0	0	0	0	0	0	0	0	0	0	0	0	0	0
Otu08165	0	0	0	0	0	0	0	0	0	0	0	0	0	0	0	0	0	0	0	0	0	0	0	0	0	0	0	0	0	0	0	0	0	0	0	0	0	0	0	0	0	0	0	0	0	0	0	0	0
Otu04210	0	0	0	0	0	0	0	0	0	0	0	0	0	0	0	0	0	0	0	0	0	0	0	0	0	0	0	0	0	0	0	0	0	6	0	0	0	0	0	0	0	0	0	0	0	0	0	0	0
Otu00496	0	0	0	0	11	3	0	0	2	0	0	0	0	0	1	5	0	2	0	0	0	6	0	0	0	0	0	0	0	0	0	0	0	0	0	35	41	0	0	4	3	2	0	0	0	0	16	0	0
Otu03183	0	0	0	0	0	0	0	0	0	0	0	0	0	0	0	0	0	0	0	0	0	0	0	0	0	0	0	0	0	0	0	0	0	0	0	0	0	0	0	0	0	0	0	0	0	0	0	0	0
Otu01325	0	0	0	0	0	0	0	0	0	0	0	0	0	0	0	2	0	0	0	0	0	0	0	0	0	0	0	0	0	0	0	0	0	0	0	0	0	0	0	0	0	0	0	0	0	0	0	0	0
Otu04263	0	0	0	0	0	0	0	0	0	0	0	0	0	0	0	0	0	0	0	0	0	0	0	0	0	0	0	0	0	0	0	0	0	0	0	0	0	0	0	0	0	0	0	0	0	0	0	0	0
Otu03415	0	0	0	0	0	0	0	0	0	0	0	0	0	0	0	0	0	0	0	0	0	0	0	0	0	0	0	0	1	0	0	0	0	0	0	0	0	0	0	0	0	0	0	0	0	0	0	0	0
Otu05539	0	0	0	0	0	0	0	0	0	0	0	0	0	0	0	0	0	0	1	0	0	0	0	0	0	0	0	0	0	0	0	0	0	0	0	0	0	0	0	0	0	0	0	0	0	0	0	0	0
Otu03749	0	0	0	0	0	0	0	0	0	0	0	0	0	0	0	0	0	0	0	0	0	0	0	0	0	0	0	0	0	0	0	0	0	0	0	0	0	0	0	0	0	0	0	0	0	0	0	0	0
Otu02012	0	0	0	2	0	0	1	0	0	0	0	0	0	0	0	1	0	0	0	0	0	0	0	0	1	0	0	2	0	0	0	0	0	0	3	0	0	2	0	2	0	4	0	0	0	6	0	0	0
Otu00055	179	165	265	186	204	0	234	182	267	479	140	116	92	683	10	169	652	375	169	52	13	198	36	243	128	35	736	384	133	394	23	59	142	159	148	217	2	173	115	151	115	473	237	73	643	5	274	39	404
Otu00480	0	0	0	0	0	0	0	0	0	0	0	0	0	0	1	1	0	0	0	0	0	0	0	1	0	0	0	0	0	0	0	0	0	0	0	0	0	0	0	0	0	0	0	0	0	0	0	0	0
Otu00099	29	5	0	31	21	0	18	11	39	2	4	6	3	4	5	14	20	23	7	53	9	45	4	10	17	5	20	45	6	19	6	12	8	0	20	14	2	3	7	17	7	3	1	0	0	2	15	10	4
Otu00481	0	5	17	9	0	2	7	1	0	9	1	6	11	9	2	0	0	4	0	5	17	4	0	1	0	0	0	15	1	0	6	7	1	6	13	0	10	5	3	4	5	7	8	23	18	12	6	4	12
Otu00560	0	0	0	0	0	0	0	0	5	0	0	0	0	0	0	0	0	0	0	0	0	0	0	0	0	0	0	0	0	0	0	0	0	0	0	0	0	0	0	1	0	0	0	0	0	0	0	0	0
Otu00919	5	9	0	0	0	0	0	3	0	0	0	0	0	0	0	0	0	0	0	0	3	0	0	0	0	0	0	2	8	0	4	0	0	0	0	0	0	0	0	0	0	0	0	2	0	0	0	0	0
Otu10396	0	0	0	0	0	0	0	0	0	0	0	0	0	0	0	0	0	0	0	0	0	0	0	0	0	0	0	0	0	0	0	0	0	0	0	0	0	0	0	0	0	0	0	0	0	0	0	0	0
Otu00225	0	0	31	41	170	24	0	0	0	0	0	0	1	0	0	17	0	0	14	741	14	30	0	63	90	0	110	0	0	0	22	0	0	25	5	33	0	0	0	0	0	0	0	0	0	0	44	0	0
Otu01848	0	0	0	0	0	0	0	0	0	0	0	0	0	0	0	1	0	0	0	0	0	0	0	0	0	0	0	0	0	0	0	0	0	0	0	0	0	0	2	0	0	0	0	0	0	0	0	0	0
Otu00122	0	0	0	0	0	0	0	0	0	0	0	0	0	0	0	0	0	0	0	5	0	0	0	0	0	0	0	0	0	0	929	0	0	0	0	0	0	0	0	0	0	0	0	0	0	0	0	0	0
Otu08010	0	0	0	0	0	0	0	0	0	0	0	0	0	0	0	0	0	0	0	0	0	0	0	0	0	0	0	0	0	0	0	0	0	0	0	0	0	0	0	0	0	0	0	0	0	0	0	0	0
Otu01059	0	0	0	0	0	0	1	4	5	0	3	0	0	3	4	5	0	4	0	0	0	0	0	7	6	0	0	0	1	9	1	0	0	0	0	0	0	2	7	0	0	2	0	0	0	0	0	0	0
Otu00069	89	84	411	322	15	13	14	56	7	98	16	14	19	62	81	46	231	128	17	17	18	44	9	7	15	7	43	23	18	59	10	127	50	361	247	55	17	8	60	16	13	71	31	12	91	73	112	8	134
Otu10918	0	0	0	0	0	0	0	0	0	0	0	0	0	0	1	0	0	0	0	0	0	0	0	0	0	0	0	0	0	0	0	0	0	0	0	0	0	0	0	0	0	0	0	0	0	0	0	0	0
Otu00153	29	40	41	14	0	0	26	8	16	22	34	25	12	8	16	0	26	25	13	0	96	20	50	16	5	17	3	22	13	4	55	33	27	52	6	13	7	19	20	24	26	9	60	27	24	12	31	11	31
Otu02026	0	0	0	0	0	0	0	0	0	0	0	0	0	0	0	0	0	0	0	0	0	0	0	3	0	0	0	0	0	0	0	0	0	0	0	0	0	0	0	0	0	0	0	0	0	0	0	0	0
Otu01951	0	0	0	0	0	0	0	0	0	0	0	0	0	0	0	0	0	0	0	0	0	0	0	0	0	0	0	0	0	0	0	0	0	0	0	0	0	0	0	0	0	0	0	0	0	0	0	0	0
Otu05006	0	0	0	0	0	0	0	0	0	0	0	0	0	0	0	0	0	0	0	0	0	0	0	0	0	0	0	0	0	0	0	0	0	0	0	0	0	0	0	0	0	0	0	0	0	0	0	0	0
Otu02614	0	0	0	0	0	0	0	0	0	0	0	0	0	0	0	0	0	0	0	0	0	0	0	0	0	0	0	0	0	0	0	0	0	0	0	0	0	0	1	0	0	0	0	0	0	0	0	0	0
Otu03719	0	0	0	0	0	0	0	0	0	0	0	0	0	0	0	1	0	0	0	0	0	0	0	0	0	0	0	0	0	0	0	0	0	0	0	0	0	0	0	0	0	0	0	0	0	0	0	0	0
Otu00222	0	0	0	0	0	0	0	0	0	0	0	0	0	0	0	0	0	0	0	0	0	0	0	0	0	0	0	0	0	0	0	0	0	0	0	0	0	0	0	0	0	0	0	0	0	0	0	0	0
Otu01692	0	0	0	0	0	0	0	0	0	0	0	0	0	0	0	0	0	0	0	0	0	0	0	0	0	0	0	0	0	0	0	0	0	0	0	0	0	0	0	0	0	0	0	0	0	0	0	0	0
Otu04885	0	0	0	0	0	0	0	0	0	0	0	0	0	0	0	0	0	0	0	0	0	0	0	0	0	0	0	0	0	0	1	0	0	0	0	0	0	0	0	0	0	0	0	0	0	0	0	0	0
Otu01535	0	3	0	0	0	0	0	0	0	0	0	0	0	0	0	0	0	0	0	0	0	0	0	0	0	0	0	0	0	2	0	0	0	0	0	0	0	0	0	0	0	0	0	0	0	0	0	0	1
Otu05378	0	0	0	0	0	0	0	0	1	0	0	0	2	1	1	2	0	0	0	0	0	0	0	1	0	0	0	0	1	0	0	0	0	0	0	0	0	4	0	2	0	3	0	0	0	0	0	0	0
Otu06291	0	0	0	0	0	0	0	0	0	0	0	0	0	0	0	0	0	0	0	0	0	0	0	0	0	0	0	0	0	0	0	0	0	0	0	0	0	0	0	0	0	0	0	0	0	0	0	0	0
Otu00057	0	1	0	2	0	0	0	0	1	2	0	0	0	0	0	0	0	0	0	0	0	0	0	1	1	0	0	0	3	0	0	2	0	0	0	0	0	0	0	0	0	6	0	0	2	0	0	0	0
Otu11151	0	0	0	0	0	0	0	0	0	0	0	0	0	0	0	0	0	0	0	0	0	0	0	0	0	0	0	0	0	0	0	0	0	0	0	0	0	0	0	0	0	0	0	0	0	0	0	0	0
Otu00941	0	0	0	0	4	5	0	0	0	0	0	2	0	0	0	2	0	0	0	0	6	2	17	0	0	3	0	0	0	2	7	0	0	0	0	3	4	1	0	0	0	0	0	2	0	0	3	1	1
Otu00175	22	40	74	14	72	25	12	10	45	15	12	2	10	13	16	10	53	6	43	21	102	49	45	8	6	44	40	6	20	18	16	16	51	15	0	37	5	7	2	21	3	10	0	11	28	11	24	24	26
Otu01960	0	0	0	0	0	0	0	1	0	7	0	3	0	2	0	0	0	0	0	0	7	0	0	0	0	0	0	0	0	0	0	0	0	0	0	0	0	0	0	0	0	1	0	0	0	0	0	0	0
Otu00024	341	3135	2602	1674	574	282	772	1832	146	589	1934	75	488	867	654	787	4083	2303	3107	634	379	3	0	1269	1320	520	2338	1758	1099	1799	478	449	5024	3685	1676	1730	886	1295	2457	332	3324	1034	219	758	2231	1267	2112	1498	8317
Otu00337	0	1	74	113	1	13	0	9	0	8	2	10	2	1	5	12	0	2	6	9	2	0	51	0	0	0	5	15	5	0	3	0	2	73	73	7	5	0	3	5	0	4	5	6	5	14	11	6	1
Otu04288	0	0	0	0	0	0	0	0	0	0	0	0	0	0	0	0	0	0	0	0	0	0	0	0	0	0	0	0	0	0	0	0	0	0	0	0	0	0	0	0	0	0	0	0	0	0	0	0	0
Otu00154	2	0	0	0	0	8	1	2	3	5	0	0	0	0	1	0	4	0	5	0	2	0	1	2	3	1	1	1	1	6	0	0	0	0	3	1	6	0	2	10	0	2	1	0	0	7	2	1	0
Otu01111	0	0	0	0	0	0	0	0	0	0	0	0	0	0	6	0	0	0	0	0	0	0	0	0	0	0	0	0	0	0	0	0	0	0	0	0	0	0	0	0	0	0	0	0	0	6	0	0	0
Otu02216	0	0	0	0	0	0	7	0	0	0	3	1	0	3	0	0	0	0	0	0	0	0	0	2	0	0	0	0	0	0	0	0	0	0	0	0	0	0	0	0	0	0	0	0	0	0	0	0	0
Otu00110	90	76	260	102	36	110	37	57	86	126	13	50	47	56	24	58	47	66	47	27	30	32	56	53	72	178	88	95	88	69	25	81	79	92	89	98	52	67	57	29	44	87	91	123	126	25	56	54	81
Otu10753	0	0	0	0	0	0	0	0	0	0	0	0	0	0	0	0	0	0	0	0	0	0	0	0	0	0	0	0	0	0	0	0	0	0	0	0	0	0	0	0	0	0	0	0	0	0	0	0	0
Otu09033	0	0	0	0	0	0	0	0	0	0	0	0	0	0	0	0	0	0	0	0	0	0	0	0	0	0	0	0	0	0	0	0	0	0	0	0	0	0	0	0	0	0	0	0	0	0	0	0	0
Otu00312	0	0	0	0	0	0	22	26	21	0	7	8	6	12	18	40	0	17	0	0	0	0	0	21	18	0	0	0	11	48	4	0	0	0	0	0	0	21	6	4	13	13	0	0	0	0	0	3	0
Otu03845	0	0	0	0	0	0	0	0	0	0	0	0	0	0	0	0	0	0	0	0	0	0	0	0	0	0	0	0	0	0	0	0	0	0	0	0	7	0	0	0	0	0	0	0	6	0	0	0	0
Otu07023	0	0	0	0	0	0	0	0	0	0	0	0	0	0	0	0	0	0	0	0	0	0	0	0	0	0	0	0	0	0	0	0	0	0	0	0	0	0	0	0	0	0	0	0	0	0	0	0	0
Otu00020	455	755	189	1085	500	1324	409	194	578	489	289	334	189	891	355	357	362	60	386	635	2131	892	776	314	51	775	328	329	608	152	424	405	694	53	214	392	729	471	160	375	225	159	341	235	1013	648	431	472	321
Otu00267	11	3	12	7	4	12	2	10	5	23	2	3	2	0	3	3	0	1	0	0	0	0	0	6	2	7	5	6	2	1	2	13	12	6	0	5	21	2	3	2	5	10	24	7	21	5	6	5	6
Otu02230	0	0	0	0	0	0	0	0	0	0	0	0	0	0	0	0	0	0	0	0	0	0	0	0	0	0	0	0	0	0	1	0	0	0	0	0	0	0	0	0	0	0	0	0	0	0	0	0	0
Otu07628	0	0	0	0	0	0	0	1	0	0	0	0	0	0	0	0	0	0	0	0	0	0	0	0	0	0	0	0	0	0	0	0	0	0	0	0	0	0	0	0	0	0	0	0	0	0	0	0	0
Otu03789	0	0	0	3	0	0	0	0	0	0	0	0	0	0	0	0	0	0	0	0	0	0	0	0	0	0	0	0	0	0	0	0	0	0	0	0	0	0	0	0	0	0	0	0	0	0	0	0	0
Otu00698	3	0	2	1	0	0	1	0	1	4	2	0	0	0	4	1	21	0	0	0	6	0	2	4	0	7	0	18	4	0	0	0	8	4	0	9	7	4	0	11	2	1	0	6	0	13	5	4	19
Otu00211	0	0	0	0	0	0	22	43	45	0	19	9	7	50	22	83	0	30	0	0	0	0	0	55	25	0	0	0	27	48	22	0	0	0	0	0	0	21	46	6	13	20	0	0	0	0	0	12	0
Otu00003	21	8	12	2	3	28	18	16	18	5	17	27	51	40	15	5	45	12	33	14	11	11	10	12	8	11	25	7	27	17	14	12	16	85	18	8	18	16	7	32	17	19	0	11	10	11	22	49	63
Otu00280	11	11	3	6	11	10	11	5	4	11	9	2	10	22	5	2	0	2	14	7	28	8	13	6	3	12	6	0	5	5	2	11	24	0	3	8	3	4	2	4	4	5	8	5	8	11	4	8	18
Otu00127	0	0	0	0	0	0	189	66	36	0	216	130	136	188	157	24	0	38	0	0	0	0	0	136	4	0	0	0	70	18	51	0	0	0	0	0	0	40	32	27	80	20	0	0	0	0	0	106	0
Otu06550	0	0	0	0	0	0	0	0	0	0	0	0	0	0	0	0	0	0	0	0	0	0	0	0	0	0	0	0	0	0	0	0	0	0	0	0	0	0	0	0	0	0	0	0	0	0	0	0	0
Otu00922	0	0	2	0	19	0	0	0	0	0	0	5	0	2	0	0	0	4	0	5	0	0	0	0	0	0	0	0	0	0	1	0	0	0	0	0	0	1	0	0	0	2	20	0	2	0	0	0	0
Otu02432	0	0	0	0	0	0	0	0	0	0	0	0	0	0	0	0	0	0	0	0	0	0	0	0	0	0	0	0	0	0	0	0	0	0	0	0	0	0	0	0	0	0	0	0	0	0	0	0	0
Otu03387	0	0	0	0	0	0	0	0	0	0	0	0	0	0	0	1	0	0	0	0	0	0	0	0	0	0	0	0	0	1	0	0	0	0	0	0	0	0	0	0	0	0	0	0	0	0	0	0	0
Otu01058	0	0	0	7	0	0	0	0	0	0	0	0	0	0	0	0	3	1	0	0	0	0	0	0	0	0	0	0	0	0	0	0	0	0	2	0	0	0	0	3	0	0	0	0	0	0	2	0	0
Otu00296	44	12	21	19	0	27	19	2	6	31	1	1	0	20	1	11	22	2	10	2	62	113	8	0	3	48	10	71	0	15	24	39	24	0	0	9	22	17	6	14	4	8	0	0	16	12	18	6	29
Otu00360	16	30	8	0	14	14	7	0	3	2	1	7	1	2	6	16	10	5	11	5	5	19	14	3	10	0	0	0	2	3	2	19	9	2	10	7	0	9	5	0	1	4	3	8	13	6	8	2	19
Otu00307	0	0	0	0	0	0	13	28	6	0	5	14	8	19	19	37	0	34	0	0	0	0	0	35	12	0	0	0	26	44	6	0	0	0	0	0	0	28	5	1	14	9	0	0	0	0	0	3	0
Otu00457	0	0	8	63	0	0	0	0	7	0	16	0	0	0	0	0	0	0	0	27	0	0	0	0	0	0	0	0	0	0	0	0	0	62	170	0	0	0	0	10	30	2	0	0	0	0	0	0	0
Otu00088	74	55	59	64	101	42	31	81	43	86	57	46	52	165	0	1	156	53	93	75	61	46	40	58	37	52	121	78	38	59	71	30	41	51	33	76	57	19	38	30	44	48	46	29	165	0	0	41	60
Otu03020	0	0	0	0	0	0	0	0	0	0	0	0	0	0	0	0	0	0	0	0	0	0	0	0	0	0	0	0	0	0	0	0	0	0	0	0	0	0	0	0	0	0	0	0	0	0	0	0	0
Otu00087	78	87	326	246	142	227	161	125	117	349	67	109	118	128	85	101	201	57	130	54	248	98	166	128	65	162	195	200	148	108	117	80	56	162	151	198	144	99	83	74	53	110	140	74	177	71	113	97	110
Otu02187	0	0	0	0	0	0	0	0	0	0	0	0	0	0	0	0	0	0	0	0	0	0	0	0	0	0	0	0	0	0	0	0	0	0	0	0	0	0	0	0	0	0	0	0	0	0	0	0	0
Otu00399	7	11	0	0	0	3	51	80	54	0	43	28	36	78	85	161	0	100	2	0	0	3	0	78	88	0	0	0	80	166	11	0	0	0	0	7	0	67	76	17	46	33	0	0	0	0	0	18	0
Otu03244	0	0	0	0	0	0	0	0	0	0	0	0	0	0	0	0	0	0	0	0	0	0	0	0	0	0	0	0	0	2	0	0	0	0	0	0	0	0	0	0	0	0	0	0	0	0	0	0	0
Otu00117	41	97	7	0	52	213	13	15	1	4	25	155	44	2	9	3	82	19	0	61	58	0	80	7	7	89	560	129	10	73	16	40	129	0	0	15	145	10	15	0	21	0	265	78	0	2	0	1	120
Otu00237	26	0	0	1	24	59	1	0	1	0	6	4	0	11	3	0	0	0	0	15	22	9	25	2	3	4	0	0	0	2	5	24	2	0	0	11	51	0	0	1	7	4	0	2	23	6	6	7	14
Otu10615	0	0	0	0	0	0	0	0	0	0	0	0	0	0	0	1	0	0	0	0	0	0	0	0	0	0	0	0	0	0	0	0	0	0	0	0	0	0	0	0	0	0	0	0	0	0	0	0	0
Otu03258	0	0	0	0	0	0	0	0	0	0	0	0	0	0	0	0	0	0	0	0	0	0	0	1	0	0	0	0	0	0	0	0	0	0	0	0	0	0	0	0	0	0	0	0	0	0	0	0	0
Otu06622	0	0	0	0	0	0	3	0	5	0	6	2	4	3	0	5	0	4	0	0	0	0	0	2	1	0	0	0	0	0	0	0	0	0	0	0	0	6	2	1	0	4	0	0	0	0	0	1	0
Otu09017	0	0	0	0	0	0	0	0	0	0	0	0	0	0	0	0	0	0	0	0	0	0	0	0	0	0	0	0	0	0	0	0	0	0	0	0	0	0	0	0	0	0	0	0	0	0	0	0	0
Otu01097	0	0	0	0	0	0	0	0	0	0	0	0	0	0	0	0	0	0	0	0	0	0	0	0	0	10	0	0	0	0	0	0	0	0	0	0	0	0	0	0	0	0	0	0	0	0	0	0	0
Otu02458	0	0	0	0	0	0	0	0	0	0	0	0	0	0	0	0	0	0	0	0	0	0	0	0	0	0	0	0	0	0	0	0	0	0	0	0	0	0	0	0	0	0	0	0	0	0	0	0	0
Otu00246	0	0	0	0	0	0	17	29	11	0	14	8	3	29	39	95	0	46	0	0	0	0	0	47	18	0	0	0	23	59	10	0	0	0	0	0	0	22	26	4	15	17	0	0	0	0	0	3	0
Otu01341	0	0	0	0	0	0	0	0	0	0	0	0	0	2	0	0	0	0	0	0	0	0	0	2	0	0	0	0	0	0	0	0	0	2	0	0	0	0	0	0	0	0	0	0	0	0	5	0	0
Otu00737	2	8	0	1	1	0	0	0	4	0	1	0	1	0	0	4	1	3	3	0	1	0	0	0	0	0	3	11	1	4	3	0	1	0	0	0	1	1	4	3	0	2	1	0	0	3	0	1	0
Otu00061	0	1	0	0	0	0	0	0	0	0	0	0	0	0	0	0	6	0	0	0	0	0	2	0	0	0	0	3	0	0	1	0	0	0	0	0	0	0	0	0	0	0	0	0	0	1	0	0	0
Otu04294	0	0	0	0	0	0	0	0	0	0	0	0	0	0	0	0	0	0	0	0	0	0	0	0	0	0	0	0	0	1	0	0	0	0	0	0	0	0	0	0	0	0	0	0	0	0	0	0	0
Otu00768	0	0	0	0	0	0	0	0	0	0	0	0	0	0	1	0	0	0	0	0	0	0	0	0	0	0	0	0	1	0	0	0	0	0	0	0	0	0	0	1	0	0	0	0	0	0	0	1	0
Otu00331	18	19	14	0	0	9	6	0	7	0	1	1	6	13	10	1	28	3	0	8	10	0	17	2	0	2	26	12	0	0	10	5	8	2	0	11	7	0	1	4	6	4	0	6	12	18	19	3	17
Otu06056	0	0	0	0	0	0	0	0	0	0	0	0	0	0	0	0	0	0	0	0	0	0	0	0	0	0	0	0	0	0	0	0	0	0	0	0	0	0	0	0	0	0	0	0	0	0	0	0	0
Otu06245	0	0	0	0	0	0	0	0	0	0	0	0	0	0	0	0	0	0	0	0	0	0	0	0	0	0	0	0	0	0	0	0	0	0	0	0	0	0	0	0	0	0	0	0	0	0	0	0	0
Otu01975	0	0	0	0	0	0	0	0	0	0	0	0	0	0	0	0	0	0	0	0	0	0	0	0	0	0	0	0	0	0	0	0	0	0	0	0	0	0	0	0	0	0	0	0	0	0	0	0	0
Otu00387	0	0	0	0	0	0	0	0	0	0	0	0	0	0	0	0	0	0	0	0	0	0	0	0	0	0	0	0	0	0	1	0	0	0	0	0	0	0	0	0	0	0	0	0	0	0	0	0	0
Otu10478	0	0	0	0	0	0	0	0	0	0	0	0	0	0	0	0	0	0	0	0	0	0	0	0	0	0	0	0	0	0	0	0	0	0	0	0	0	0	0	0	0	0	0	0	0	0	0	0	0
Otu10236	0	0	0	0	0	0	0	0	0	0	0	0	0	0	0	0	0	0	0	0	0	0	0	0	0	0	0	0	0	2	0	0	0	0	0	0	0	0	0	0	0	0	0	0	0	0	0	0	0
Otu01722	0	0	0	0	0	0	0	0	0	0	0	0	0	0	0	0	0	0	0	0	0	0	0	0	0	5	0	0	0	0	0	0	0	0	0	0	0	0	0	0	0	0	0	0	0	0	0	0	0
Otu01115	0	0	0	0	0	0	0	2	1	5	0	0	0	5	0	0	5	0	0	0	0	0	0	0	1	1	0	3	5	0	0	0	4	0	0	5	0	0	0	1	1	0	0	0	0	0	0	0	0
Otu00320	7	0	0	0	0	0	83	116	52	0	56	48	45	65	77	203	0	125	0	0	6	0	0	138	80	0	0	0	79	180	38	0	0	0	0	0	0	62	66	17	36	62	0	0	0	0	0	12	0
Otu00126	41	12	59	11	64	3	2	17	32	6	4	1	9	2	18	41	25	3	6	11	10	3	0	16	3	0	5	2	10	3	24	54	5	43	1	54	18	7	3	12	5	5	0	24	5	27	3	4	6
Otu02868	0	0	0	0	0	0	0	0	0	0	0	0	0	1	3	0	0	0	0	0	0	0	0	0	0	0	0	0	0	0	0	0	0	0	0	0	0	0	0	0	0	0	0	0	0	0	0	0	0
Otu02024	0	0	0	0	0	0	0	0	0	0	0	0	0	0	0	1	0	1	0	0	0	0	0	0	0	0	0	0	0	0	0	0	0	0	0	0	0	0	0	3	0	0	0	0	0	0	0	0	0
Otu00133	0	0	0	0	0	0	0	0	0	0	0	0	0	0	35	0	0	0	0	0	0	0	0	0	0	0	0	0	0	0	0	0	0	0	0	0	0	0	0	0	0	0	0	0	1	32	0	0	0
Otu01956	0	0	0	0	0	0	0	0	0	0	0	0	0	0	0	0	0	0	0	0	0	0	0	0	0	5	0	0	0	0	0	0	0	0	0	0	0	0	0	0	0	0	0	0	0	0	0	0	0
Otu01142	0	0	0	8	0	0	0	0	4	0	0	0	0	1	0	0	0	0	0	0	0	1	0	1	0	0	0	0	3	2	0	0	0	0	0	0	0	0	0	0	0	1	3	0	0	0	0	0	0
Otu00004	25377	23418	10434	6226	17052	15508	3676	5934	3876	10759	3021	2299	1840	5492	4552	12454	10449	7123	11878	6827	8043	24984	20276	7398	4653	290	2883	5008	3703	9916	1627	19915	13659	7898	7413	14775	10183	3752	5027	816	2858	3039	12692	13030	4447	6710	9900	702	14962
Otu03018	0	0	0	0	0	0	0	0	0	0	0	0	0	0	0	3	0	0	0	0	0	0	0	0	0	0	0	0	0	0	0	0	0	0	0	0	0	0	0	0	0	0	0	0	0	0	0	0	0
Otu08031	0	0	0	0	0	0	0	0	0	0	0	0	0	0	0	0	0	0	0	0	0	0	0	0	0	0	0	0	0	0	0	0	0	0	0	0	0	0	0	0	0	0	0	0	0	0	0	0	0
Otu08218	0	0	0	0	0	0	0	0	0	0	0	0	0	0	0	0	0	0	0	0	0	0	0	0	0	0	0	0	0	0	0	0	0	0	0	0	0	0	0	0	0	0	0	0	0	0	0	0	0
Otu02199	0	0	0	0	0	0	0	0	0	0	0	0	0	0	0	0	0	0	0	0	0	0	0	0	0	0	0	0	0	0	1	0	0	0	0	0	0	0	0	0	0	0	0	0	0	0	0	0	0
Otu00089	21	41	28	44	13	57	12	21	1	364	7	80	32	26	71	100	0	36	23	57	65	0	140	24	44	53	47	183	49	7	36	38	28	29	46	11	20	15	13	0	6	127	117	25	101	75	92	23	0
Otu00012	904	660	1199	380	790	811	125	260	707	241	388	157	149	278	958	807	1269	200	601	652	1353	1138	1473	1486	259	330	283	559	287	890	546	930	597	377	60	656	558	126	219	697	250	110	126	286	486	1583	1156	989	1094
Otu02150	0	0	0	0	0	0	0	0	0	0	0	0	0	0	0	0	0	0	0	0	0	0	0	0	0	0	0	0	0	0	1	0	0	0	0	0	0	0	0	0	0	0	0	0	0	0	0	0	0
Otu00305	0	0	0	0	0	0	17	16	7	0	7	15	6	10	13	69	0	33	0	0	0	0	0	15	19	0	0	0	18	27	0	0	0	0	0	0	0	15	5	3	6	5	0	0	0	0	0	3	0
Otu01963	0	0	0	0	0	0	0	0	0	0	0	0	0	0	0	0	0	0	0	0	0	0	0	0	0	0	0	0	0	0	0	0	0	0	0	0	0	0	0	0	0	0	0	0	0	0	0	0	0
Otu00123	68	65	64	57	89	51	77	70	125	212	64	31	31	116	54	63	87	59	86	54	41	116	81	68	46	39	203	48	44	35	13	66	61	65	67	93	59	48	57	75	41	49	55	30	135	46	131	32	80
Otu00261	19	12	17	12	7	9	4	10	16	20	5	3	19	8	2	6	4	14	6	8	9	8	7	7	8	11	10	8	15	9	4	11	17	8	5	9	16	23	6	0	8	9	12	19	12	7	8	6	14
Otu01486	0	0	0	0	0	0	0	0	0	0	0	0	0	0	0	0	0	0	0	0	0	0	0	0	0	0	0	0	0	0	0	0	0	0	0	32	0	0	0	0	2	0	0	0	0	0	0	0	0
Otu00188	10	9	14	15	0	29	1	2	136	3	3	3	1	5	16	57	36	0	0	14	41	0	15	0	0	11	0	5	0	4	1	0	12	0	0	0	19	0	1	65	3	1	2	14	8	30	89	1	32
Otu01580	0	0	0	0	0	0	0	0	0	0	0	0	0	0	3	0	0	0	0	0	0	0	0	1	1	0	0	0	1	0	0	0	0	0	2	0	0	0	0	0	0	3	0	0	0	0	0	0	0
Otu00552	0	0	0	0	58	12	0	0	0	0	0	0	0	14	4	1	0	0	10	0	0	0	0	2	1	0	0	0	0	0	0	0	0	0	0	45	29	0	0	0	0	0	0	0	38	14	14	0	0
Otu00209	0	0	0	0	0	0	13	53	22	0	26	22	25	44	28	86	0	53	0	0	0	0	0	30	32	0	0	0	18	75	13	0	0	0	0	0	0	24	37	9	23	15	0	0	0	0	0	2	0
Otu01270	0	0	0	0	0	0	2	0	1	0	1	0	1	2	4	0	0	0	0	3	0	1	0	0	0	0	0	0	1	1	1	0	0	0	0	0	0	2	0	0	0	0	0	0	2	2	0	0	0
Otu00132	0	0	13	2	0	0	0	1	6	0	41	0	2	16	38	21	19	3	0	0	0	9	62	0	0	0	2	0	2	0	0	0	0	19	1	0	7	0	5	22	31	2	0	0	63	85	88	0	20
Otu05689	0	0	0	0	0	0	0	0	0	0	0	0	0	0	0	0	0	0	0	0	0	0	0	0	0	0	0	0	0	0	0	0	0	0	0	0	0	0	0	0	0	0	0	0	0	0	0	0	0
Otu01198	3	3	0	0	0	0	2	0	0	3	0	8	0	2	3	2	0	0	0	4	0	0	38	5	0	3	0	0	0	0	3	0	7	0	0	0	9	4	1	0	0	2	0	0	0	0	0	2	0
Otu04308	0	0	0	0	0	0	0	0	0	0	0	0	0	0	0	0	0	0	0	0	0	0	0	0	0	0	0	0	0	0	0	0	0	0	0	0	0	0	0	0	0	0	0	0	0	0	0	0	0
Otu00383	6	10	25	5	8	10	4	2	19	20	5	3	3	13	12	4	0	0	6	4	22	7	10	4	0	18	8	16	2	1	6	6	20	12	0	17	16	9	2	12	3	4	12	0	17	32	16	8	17
Otu05702	0	0	0	0	0	0	0	0	0	0	0	0	0	0	0	0	0	0	0	0	0	0	0	0	0	0	0	0	0	0	0	0	0	0	0	0	0	0	0	0	0	0	0	0	0	0	0	0	0
Otu00274	23	40	47	10	48	29	7	5	24	10	5	11	11	10	11	18	10	2	16	27	30	0	41	14	5	16	16	28	3	8	9	6	37	2	6	21	13	16	2	13	5	3	9	10	9	58	20	4	9
Otu00343	28	13	12	0	0	3	0	5	1	1	7	5	0	1	2	5	13	5	0	0	12	0	1	3	1	2	4	0	1	0	6	15	11	0	3	0	0	0	1	0	1	0	8	11	0	5	4	2	6
Otu01103	0	0	0	0	2	0	0	1	0	0	0	0	0	0	0	0	0	0	0	14	50	0	0	1	6	0	0	0	2	0	3	0	0	0	0	0	0	0	2	0	0	0	0	0	1	0	1	0	0
Otu00226	0	0	0	0	0	0	39	52	28	0	23	14	6	32	19	83	0	41	0	0	0	0	0	40	37	0	0	0	33	42	8	0	0	0	0	0	0	23	43	12	18	19	0	0	0	0	0	4	0
Otu00204	0	0	0	0	0	0	38	43	42	0	24	11	9	41	44	103	0	49	0	0	0	0	0	51	35	0	0	0	21	62	8	0	0	0	0	0	0	28	39	6	23	15	0	0	0	0	0	6	0
Otu00294	0	0	0	0	0	0	11	22	21	0	13	9	5	23	11	37	0	32	0	0	0	0	0	30	10	0	0	0	11	42	6	0	0	0	0	0	0	20	13	4	16	10	0	0	0	0	0	4	0
Otu03418	0	0	0	0	0	0	0	0	0	0	0	0	0	0	0	0	0	0	0	0	0	0	0	0	0	0	0	0	0	0	0	0	0	0	0	0	0	0	0	0	0	1	0	0	0	0	0	0	0
Otu01061	0	0	0	0	0	0	0	0	0	0	0	0	0	0	0	0	0	0	0	0	0	0	0	0	0	0	0	0	0	0	0	0	0	0	0	0	0	0	0	0	0	0	0	0	0	8	0	0	0
Otu00381	0	0	0	0	0	0	1	0	0	0	0	0	2	0	0	0	0	1	0	0	0	0	1	0	0	0	8	2	5	3	0	0	1	0	0	8	1	0	2	0	0	0	0	0	1	0	3	0	0
Otu02676	0	0	0	0	0	0	0	0	1	0	0	0	0	0	0	0	0	0	0	0	0	0	0	0	0	0	0	0	0	0	0	0	0	0	0	0	0	0	0	0	0	0	0	0	0	0	0	0	0
Otu01212	0	0	0	0	0	0	0	0	0	2	0	0	0	0	0	0	0	0	0	0	3	0	1	5	1	4	0	0	2	0	0	0	0	0	0	0	0	0	0	0	0	0	0	0	0	0	0	0	32
Otu07389	0	0	0	0	0	0	0	0	0	0	0	0	0	0	0	0	0	0	0	0	0	0	0	0	0	0	0	0	0	0	0	0	0	0	0	0	0	0	0	0	0	1	0	0	0	0	0	0	0
Otu10376	0	0	0	0	0	0	0	0	0	0	0	0	0	0	0	0	0	0	0	0	0	0	0	0	0	0	0	0	0	0	0	0	0	0	0	0	0	0	0	0	0	0	0	0	0	6	0	0	0
Otu00298	0	0	0	0	0	0	0	3	0	22	9	0	0	0	0	4	73	11	33	15	0	26	0	2	14	0	0	4	0	8	0	0	0	0	0	0	0	0	1	0	9	13	0	0	0	0	42	0	63
Otu06439	0	0	0	0	0	0	0	0	0	0	0	0	0	0	0	0	0	0	0	0	0	5	0	0	0	0	0	0	0	0	0	0	0	0	0	0	0	0	0	0	0	0	0	0	2	0	0	0	0
Otu00268	0	0	0	0	0	0	13	46	13	0	17	11	3	19	22	58	0	44	0	0	0	0	0	38	24	0	0	0	11	51	7	0	0	0	0	0	0	17	21	4	17	21	0	0	0	0	0	3	0
Otu01619	0	0	0	0	0	0	0	0	0	0	0	0	0	0	0	0	0	0	0	0	0	0	0	0	0	0	0	0	0	0	0	0	0	0	0	0	0	0	0	0	0	0	0	0	0	0	0	0	0
Otu07690	0	0	0	0	0	0	0	0	0	0	0	0	0	0	0	1	0	0	0	0	0	0	0	0	0	0	0	0	0	0	0	0	0	0	0	0	0	0	0	0	0	0	0	0	0	0	0	0	0
Otu00257	0	0	0	0	0	0	22	34	17	0	18	10	8	34	12	41	0	45	0	0	0	0	0	42	22	0	0	0	14	67	9	0	0	0	0	0	0	17	22	5	19	9	0	0	0	0	0	3	0
Otu00034	1687	654	197	748	262	478	119	293	686	603	313	52	102	1492	115	358	2186	1336	215	496	251	468	73	77	228	105	968	375	46	543	53	1470	841	288	1102	404	875	132	351	1173	474	653	105	87	3637	179	1672	191	3561
Otu00952	0	0	0	0	0	1	0	0	0	0	0	0	0	0	0	0	0	0	0	0	1	0	9	0	0	0	0	0	0	0	0	0	0	0	0	0	8	0	2	0	0	0	0	0	0	0	0	2	0
Otu00050	5387	257	0	353	1147	1764	2	21	40	0	344	20	153	951	50	9	131	1	842	274	5600	0	4342	63	107	255	843	21	20	87	78	3737	218	0	41	456	1600	5	11	16	187	6	40	355	1023	70	38	2280	168
Otu00137	0	0	0	0	0	0	0	0	0	0	0	0	0	0	9	4	1	0	0	2	0	0	0	4	0	0	0	0	0	0	0	0	0	0	0	2	0	0	0	0	0	0	0	0	0	26	7	0	0
Otu02842	0	0	0	0	0	0	0	0	0	0	0	0	0	0	0	0	0	0	0	0	0	0	0	0	0	0	0	0	0	0	0	0	0	0	0	0	0	0	0	0	0	0	0	0	0	0	0	0	0
Otu01186	0	0	0	0	0	0	0	0	0	0	0	0	0	0	0	1	0	0	0	0	0	0	0	0	0	0	0	0	0	0	0	0	0	0	0	0	0	0	0	0	0	0	0	1	0	0	0	0	0
Otu03040	0	0	0	0	0	0	0	0	0	0	0	0	0	0	0	1	0	0	0	0	0	0	0	0	0	0	0	0	0	0	0	0	0	0	0	0	0	0	0	0	0	0	0	0	0	0	0	0	0
Otu00446	0	0	0	0	0	0	0	0	0	0	0	0	0	0	0	0	1	1	0	0	0	0	0	0	0	0	0	0	0	0	0	0	0	0	0	0	0	0	0	0	0	2	0	0	0	0	0	0	0
Otu00194	0	0	0	0	0	0	32	57	33	0	17	13	8	55	40	98	0	69	0	0	0	0	0	57	28	0	0	0	21	90	13	0	0	0	0	0	0	19	38	15	20	26	0	0	0	0	0	6	0
Otu00934	0	0	0	0	0	0	0	0	0	0	0	0	0	0	0	0	0	0	0	0	0	0	0	0	0	0	0	13	2	0	0	0	0	0	0	0	0	0	0	0	0	0	0	0	0	0	0	0	0
Otu02634	0	0	0	0	0	0	0	0	0	0	0	0	0	0	0	5	0	0	0	0	0	0	0	2	0	0	0	0	0	1	0	0	0	0	0	0	0	0	0	0	0	1	0	0	0	0	0	0	0
Otu01451	1	0	0	0	0	0	0	0	0	0	0	0	0	0	0	0	0	0	0	0	0	0	0	0	0	0	0	0	0	0	0	0	0	0	0	0	0	0	0	0	0	0	0	0	0	0	0	0	0
Otu00901	0	8	0	0	0	10	3	0	2	0	0	1	0	15	2	1	0	0	3	0	0	0	0	0	5	8	6	0	0	0	2	0	12	0	0	0	9	4	0	0	0	2	0	0	38	0	0	0	0
Otu01581	0	0	0	0	0	0	1	0	0	0	0	0	0	0	0	2	0	0	0	0	1	0	2	0	0	0	0	0	0	0	0	0	0	0	3	0	0	0	0	0	0	0	0	0	0	0	0	0	0
Otu00171	71	64	3	67	29	39	38	6	35	9	2	5	43	23	10	13	51	9	16	87	86	20	30	31	51	16	0	127	4	4	1	51	97	3	23	17	37	78	11	28	3	1	22	50	138	56	60	40	52
Otu07463	0	0	0	0	0	0	0	0	0	0	0	0	0	0	0	1	0	0	0	0	0	0	0	2	0	0	0	0	0	0	0	0	0	0	0	0	0	0	0	0	0	0	0	0	0	0	0	0	0
Otu08004	0	0	0	0	0	0	0	0	0	0	0	0	0	0	0	0	0	0	0	0	0	0	0	0	0	0	0	0	0	0	0	0	0	0	0	0	0	0	0	0	0	0	0	0	0	0	0	0	0
Otu00189	15	9	9	3	11	10	7	3	0	35	4	8	6	16	1	1	44	22	8	20	28	5	0	3	6	12	8	59	9	7	13	14	0	17	21	36	27	29	5	10	9	33	24	3	95	4	43	15	51
Otu03787	0	0	0	0	0	0	0	0	0	0	0	0	0	0	0	0	0	0	0	0	0	0	0	0	0	0	0	0	0	0	0	0	0	0	0	0	0	0	0	0	0	0	0	0	0	0	0	0	0
Otu00301	0	0	0	0	0	0	10	22	6	0	10	7	9	11	23	63	0	20	0	0	0	0	0	29	30	0	0	0	21	40	6	0	0	0	0	0	0	20	17	1	15	11	0	0	0	0	0	0	0
Otu00219	0	0	0	0	0	0	27	46	21	0	39	15	16	27	39	95	0	28	0	0	0	0	0	78	51	0	0	0	20	72	14	0	0	0	0	0	0	21	29	9	21	18	0	0	0	0	0	8	0
Otu00186	0	129	16	119	13	0	8	6	7	194	10	8	0	1	9	6	0	0	0	28	66	73	105	6	2	15	0	0	0	13	25	0	0	7	42	4	0	4	0	4	4	46	5	0	19	35	19	56	2
Otu00293	0	0	0	0	0	0	13	17	12	0	12	8	4	25	18	48	0	24	0	0	0	0	0	46	19	0	0	0	14	53	13	0	0	0	0	0	0	13	26	5	16	14	0	0	0	0	0	0	0
Otu00826	0	0	0	0	0	0	0	0	0	0	0	1	0	0	0	0	0	0	0	0	0	0	0	0	0	0	0	0	0	0	0	0	0	0	0	0	0	0	0	0	0	0	0	0	0	8	0	0	0
Otu00019	3054	1340	225	2478	2844	1230	2108	1543	1647	795	1520	1224	1164	751	1458	1553	935	1498	1464	2325	1118	4429	911	1199	1912	987	1250	804	1423	1033	3719	2846	2212	420	4080	4840	3890	2456	2567	2116	2308	896	2492	1751	1468	3980	4491	2480	1739
Otu01371	0	0	0	0	0	0	0	0	0	0	0	0	0	0	0	0	0	0	0	0	0	0	0	0	0	0	0	0	0	0	0	0	0	0	0	0	0	0	0	0	0	0	0	0	0	0	0	0	0
Otu04570	0	0	0	0	0	0	0	0	0	0	0	0	0	0	0	0	0	0	0	0	0	0	0	0	0	0	0	0	0	0	0	0	0	0	0	0	0	0	0	0	0	0	0	0	0	0	0	0	0
Otu00182	33	31	64	29	21	34	10	18	14	53	12	11	10	17	7	19	21	10	17	17	1	18	15	16	12	12	18	19	9	3	14	34	56	52	16	53	35	12	28	13	18	11	7	14	29	43	45	10	21
Otu01787	0	0	0	0	0	0	3	0	5	0	0	0	0	0	0	0	0	0	0	0	1	0	0	1	0	0	0	0	0	0	0	0	0	0	0	0	3	0	0	1	0	2	0	1	2	8	2	0	0
Otu00002	6470	3803	10081	3003	7519	3660	1680	5146	7389	3294	5566	2299	4339	2002	8969	3559	11976	2782	5958	4196	5256	5851	9182	7172	3210	3182	4004	7221	4868	2918	6592	8790	4988	9011	3087	8963	4910	1230	6004	4933	6264	2407	4319	3541	2203	7097	6158	6198	8938
Otu01657	0	0	0	0	0	0	0	0	2	0	0	0	0	0	0	0	0	0	0	0	0	0	0	0	0	0	0	0	0	0	0	0	0	0	0	0	0	0	0	0	0	0	0	0	0	0	0	0	0
Otu00808	0	0	0	0	0	0	0	0	0	0	0	0	0	0	0	0	0	0	0	23	0	0	0	0	0	0	0	0	0	0	0	0	0	0	0	0	0	0	0	0	0	0	0	0	0	0	0	0	0
Otu00797	0	0	0	0	0	45	0	0	1	0	9	0	4	0	11	0	0	0	0	23	0	0	22	0	0	2	0	0	0	0	0	0	0	0	0	0	29	0	1	0	10	0	0	5	0	36	4	0	0
Otu01874	4	0	3	0	0	0	0	0	2	0	0	0	0	0	0	0	0	0	0	1	1	1	0	1	0	0	0	0	0	0	0	0	3	0	2	0	0	1	0	5	0	0	0	0	0	0	0	0	0
Otu00534	12	0	0	0	30	0	2	1	26	0	0	0	0	3	4	3	0	0	0	11	0	0	0	14	3	10	0	0	0	0	9	0	1	0	0	8	5	1	2	20	0	3	0	0	7	16	7	1	0
Otu00046	566	3	9	599	172	428	111	190	1	33	8	198	168	19	119	388	5	15	74	201	12	3	761	124	4	314	141	0	88	9	38	269	0	0	89	29	160	77	48	0	0	25	106	46	13	58	290	254	0
Otu00799	0	0	7	7	12	9	12	7	0	16	1	2	1	0	2	4	0	0	0	6	34	11	15	2	18	8	6	14	0	0	2	0	3	1	0	0	1	5	0	1	0	0	0	0	0	0	4	0	1
Otu00502	0	0	0	0	0	0	0	0	0	0	0	0	0	0	0	0	0	0	0	0	0	5	8	0	0	0	0	0	0	0	1	0	0	0	0	0	0	0	0	0	0	0	0	0	0	0	0	0	7
Otu01458	0	0	0	0	0	0	0	0	0	0	0	0	0	0	0	0	0	0	0	0	0	0	0	0	0	0	0	0	0	0	0	0	0	0	0	0	0	0	0	0	0	0	0	0	0	0	0	0	0
Otu00233	0	10	0	0	17	9	3	0	3	13	1	2	1	6	5	1	4	0	2	0	0	0	0	4	1	1	7	0	0	1	5	0	0	1	0	0	0	0	0	0	0	0	0	0	0	9	2	0	0
Otu09028	0	0	0	0	0	0	0	0	0	0	0	0	0	0	0	0	0	0	0	0	0	0	0	0	0	0	0	0	0	0	0	0	0	0	0	0	0	0	0	0	0	0	0	0	0	0	0	0	0
Otu00234	30	21	16	6	7	0	4	0	70	18	6	5	1	1	17	3	9	1	12	12	14	17	18	15	4	16	6	4	5	1	1	8	8	8	0	0	11	4	6	54	3	2	13	16	9	5	20	3	11
Otu00295	0	0	0	0	0	0	0	0	0	0	0	0	0	0	0	0	0	0	0	0	0	0	0	0	0	0	0	0	0	0	0	0	0	0	0	0	0	0	0	0	0	0	0	0	0	0	0	0	0
Otu00091	48	64	12	565	385	220	345	0	23	274	24	20	25	103	15	23	632	63	0	20	118	933	6	40	248	23	61	1149	153	251	30	6	82	11	360	240	92	724	0	9	11	84	28	7	344	42	21	381	428
Otu01499	0	0	0	0	0	0	0	0	0	0	0	0	0	0	0	0	0	0	0	0	0	0	0	0	0	0	0	0	0	0	0	0	0	0	0	0	0	0	0	0	0	0	0	0	0	0	0	0	0
Otu09030	0	0	0	0	0	0	0	0	0	0	0	0	0	0	0	0	0	0	0	0	0	0	0	0	0	0	0	0	0	0	0	0	0	0	0	0	0	0	0	0	0	0	0	0	0	0	0	0	0
Otu01903	0	0	0	0	0	0	0	0	0	0	0	0	0	0	0	0	0	0	2	0	0	0	0	0	0	0	0	0	0	0	0	0	0	0	0	0	2	0	1	0	0	0	0	0	0	0	0	0	0
Otu00174	0	7	8	15	1	0	5	8	19	0	16	0	0	1	3	5	68	16	0	4	0	0	0	0	0	0	0	0	0	0	0	0	6	10	16	6	0	14	14	20	14	0	0	0	23	0	38	0	110
Otu02624	0	0	0	0	0	0	0	0	0	0	0	0	0	0	0	0	0	0	0	0	0	0	0	0	0	0	0	0	0	0	0	0	0	0	0	0	0	0	0	0	0	0	0	0	0	0	0	0	0
Otu00507	0	0	0	0	0	0	7	25	6	0	12	3	7	21	27	45	0	28	0	0	0	0	0	25	18	0	0	0	17	35	11	0	0	0	0	0	0	11	12	0	2	12	0	0	0	0	0	2	0
Otu00647	7	10	8	15	4	0	4	0	2	10	0	2	2	6	0	0	10	0	0	0	0	0	2	3	5	0	0	10	0	1	0	0	0	0	3	0	0	5	0	2	1	2	3	0	19	0	0	1	0
Otu11132	0	0	0	0	0	0	0	0	0	0	0	0	0	0	0	1	0	0	0	0	0	0	0	0	0	0	0	0	0	0	0	0	0	0	0	0	0	0	0	0	0	0	0	0	0	0	0	0	0
Otu00325	0	0	0	0	0	0	0	4	0	0	0	12	6	0	0	1	0	3	0	0	0	0	0	0	0	0	0	0	2	0	0	0	0	0	0	0	0	0	4	0	0	1	0	0	0	0	0	9	0
Otu02454	0	0	0	0	0	0	0	0	0	0	0	0	0	0	0	0	6	0	0	0	0	0	0	0	0	0	0	0	0	0	0	0	0	0	0	0	0	0	0	0	0	0	0	0	0	0	0	0	8
Otu00007	1902	1252	847	624	1426	752	1148	736	1143	1585	1536	239	862	1168	1079	675	3763	1372	1897	1860	383	1772	632	715	676	380	1938	1695	643	611	411	1516	1961	1268	1734	2038	2059	1211	1059	2045	1734	1913	564	795	2221	1086	3212	1491	5417
Otu00149	28	26	12	41	44	44	18	24	10	131	6	19	12	46	15	22	51	28	53	11	34	23	61	31	9	70	113	73	39	9	10	9	15	0	25	55	37	11	19	12	0	19	29	0	54	11	20	5	33
Otu10923	0	0	0	0	0	0	0	0	0	0	0	0	0	2	0	0	0	0	0	0	0	0	0	0	0	0	0	0	0	0	0	0	0	0	0	0	0	0	0	0	0	0	0	0	0	0	0	0	0
Otu00033	279	452	62	1097	401	327	176	91	136	614	522	101	260	438	113	356	355	56	471	1247	112	404	183	126	322	64	62	430	70	290	112	114	577	124	1321	779	980	192	143	121	405	377	204	556	1331	229	802	174	433
Otu01832	0	0	2	0	0	0	0	0	0	0	0	0	0	0	0	1	0	0	0	0	0	0	0	0	0	0	0	0	0	0	0	0	0	0	0	0	0	0	0	0	0	0	0	2	0	0	0	0	0
Otu02750	0	0	0	0	0	0	0	0	0	0	0	0	0	0	0	0	0	0	0	0	0	0	3	0	0	0	0	0	0	0	0	0	0	0	0	0	0	0	0	0	0	0	0	0	0	0	0	0	0
Otu05540	0	0	0	0	0	0	0	1	0	0	0	0	0	0	0	3	0	0	0	0	0	0	0	0	0	0	0	0	0	0	0	0	0	0	0	0	0	0	0	0	0	0	0	0	0	0	0	0	0
Otu00036	1	0	0	2	5	2	0	0	10	2	22	1	1	0	5	2	2	0	1	5	0	1	1	2	1	0	1	0	0	3	9	8	0	0	2	6	0	0	0	1	16	0	4	0	1	0	0	0	0
Otu01425	0	0	0	0	0	0	0	0	0	0	0	1	0	0	0	0	0	0	0	0	0	0	0	0	0	0	0	0	0	0	0	0	0	0	0	0	0	0	0	0	0	0	0	0	0	0	0	0	0
Otu00180	8	1	1	0	31	27	8	2	40	0	2	3	6	7	40	10	0	6	6	20	30	2	34	9	9	103	78	20	5	1	31	6	9	6	0	31	23	3	10	26	4	3	4	1	3	26	9	8	9
Otu01911	0	0	0	0	0	0	0	0	0	0	0	0	0	0	0	2	0	0	0	0	0	0	0	1	0	0	0	0	0	0	0	0	0	0	0	0	0	0	0	0	0	0	0	0	0	0	0	0	0
Otu00018	455	328	512	455	386	587	183	92	881	265	255	133	91	457	195	190	347	120	212	392	568	367	440	330	113	469	396	451	251	167	236	426	359	170	90	553	406	175	102	654	143	127	84	221	554	422	409	339	413
Otu04153	0	0	0	0	0	0	0	0	0	0	0	0	0	0	0	0	0	0	0	0	0	0	0	0	0	0	0	0	0	0	0	0	0	0	0	0	0	0	0	0	0	0	0	0	0	0	0	0	0
Otu00207	0	0	0	0	0	0	20	33	21	0	13	14	23	43	41	113	0	58	0	0	0	0	0	45	30	0	0	0	33	56	12	0	0	0	0	0	0	28	33	6	26	24	0	0	0	0	0	1	0
Otu02664	0	0	0	0	0	0	0	0	0	0	0	0	0	0	0	0	0	0	0	0	0	0	0	0	0	0	0	0	0	0	0	0	0	0	0	0	0	0	0	0	0	0	0	0	0	0	0	0	0
Otu08183	0	0	0	0	0	0	0	0	0	0	0	0	0	0	0	0	0	0	0	0	0	0	0	0	0	0	0	0	0	0	0	0	0	0	0	0	0	0	0	0	0	0	0	0	0	0	0	0	0
Otu10632	0	0	0	0	0	0	0	0	0	0	0	0	0	0	0	0	0	0	0	0	0	0	0	0	0	0	0	0	0	1	0	0	0	0	0	0	0	0	0	0	0	0	0	0	0	0	0	0	0
Otu04787	0	0	0	0	0	0	0	0	0	0	0	0	0	0	0	0	0	0	0	0	0	0	0	0	0	0	0	0	0	0	0	0	0	0	0	0	0	0	0	0	0	0	0	0	0	0	0	0	0
Otu00001	16160	18143	14028	17250	9164	8182	11428	10356	17242	9770	12988	8087	5454	12042	9310	12065	9614	17679	11510	9967	9425	20820	6359	9901	13217	9695	23411	9078	9998	9145	6379	17788	24634	18068	22957	27874	15264	17769	10761	18293	26550	13109	16907	6621	23929	17572	24117	14279	13511
Otu03739	0	0	0	0	0	0	0	0	0	0	0	0	0	0	0	0	0	0	0	0	0	0	0	0	0	0	0	0	0	0	0	0	0	0	0	0	0	0	0	0	0	0	0	0	0	0	0	0	0
Otu02203	0	1	0	0	0	0	0	0	0	0	0	2	0	0	0	0	0	0	0	0	0	0	1	0	0	0	0	0	0	0	0	2	0	0	0	2	0	0	1	0	0	0	0	0	0	0	0	0	0
Otu02790	0	0	0	0	0	0	0	0	0	0	0	0	0	0	0	0	0	0	0	0	0	0	0	0	0	0	0	0	0	0	0	0	0	0	0	0	0	0	0	0	0	0	0	0	0	0	0	0	0
Otu10604	0	0	0	0	0	0	0	0	0	0	0	0	0	0	0	0	0	0	0	0	0	0	0	0	0	0	0	0	0	0	0	0	0	0	0	0	0	0	0	0	0	0	0	0	0	0	0	0	0
Otu03147	0	0	0	0	5	0	0	0	0	0	0	0	0	0	0	1	0	0	0	0	0	0	0	0	0	0	0	0	0	0	0	0	0	0	0	0	0	0	0	0	0	0	1	0	0	0	0	0	0
Otu06264	0	0	0	0	0	0	0	0	0	0	0	0	0	0	0	0	0	0	0	0	0	0	0	0	0	0	0	0	0	0	0	0	0	0	0	0	0	0	0	0	0	0	0	0	0	0	0	0	0
Otu00451	0	0	0	0	0	0	0	0	0	0	0	0	0	0	0	0	0	0	0	0	0	0	0	1	1	0	0	0	0	0	0	0	0	0	0	0	0	0	0	0	0	0	0	0	0	0	0	0	0
Otu07386	0	0	0	0	0	0	0	0	0	0	0	0	0	0	0	1	0	0	0	0	0	0	0	0	0	0	0	0	0	0	0	0	0	0	0	0	0	0	0	0	0	0	0	0	0	0	0	0	0
Otu00874	0	0	0	0	0	0	0	1	0	0	0	2	0	2	0	0	0	0	0	0	0	0	0	2	1	0	0	8	2	1	1	0	0	0	0	0	0	0	0	0	0	0	9	4	1	1	0	0	0
Otu01734	0	0	0	0	0	0	0	0	0	0	0	0	0	0	0	0	0	0	0	0	0	0	0	0	0	0	0	0	0	0	0	0	0	0	0	0	0	0	0	0	0	0	0	0	0	0	0	0	0
Otu01230	0	0	0	0	0	0	0	0	0	0	0	0	0	0	0	0	0	0	0	0	0	0	0	0	0	0	0	0	0	0	0	0	0	0	0	0	0	0	0	0	0	0	0	0	0	0	0	0	0
Otu00130	0	0	0	0	0	0	0	0	0	0	0	0	0	0	0	0	1	0	0	0	0	0	0	0	0	0	0	0	1	5	0	0	0	0	0	0	1	0	0	0	0	0	0	0	0	0	0	0	0
Otu05494	0	0	0	0	0	0	0	0	0	0	0	0	0	0	0	2	0	0	0	0	0	0	0	0	0	0	0	0	0	0	0	0	0	0	0	0	0	0	0	0	0	0	0	0	0	0	0	0	0
Otu00933	0	0	0	0	0	0	0	0	1	0	0	4	0	1	5	1	0	0	0	0	3	0	0	2	2	0	0	1	0	0	0	0	2	1	0	0	0	4	1	0	0	0	0	0	4	0	0	1	0
Otu00100	36	51	165	144	75	79	10	18	435	46	276	15	15	48	305	64	302	53	116	394	61	367	79	25	34	13	42	82	20	14	3	30	91	224	97	108	281	18	32	685	330	56	58	35	204	552	287	87	652
Otu10623	0	0	0	0	0	0	0	0	0	0	0	0	0	0	0	0	0	0	0	0	0	0	0	0	0	0	0	0	0	0	0	0	0	0	0	0	0	0	0	0	0	0	0	0	0	0	0	0	0
Otu10106	0	0	0	0	0	0	0	0	0	0	0	0	0	0	0	0	0	0	0	0	0	0	0	0	0	0	0	0	0	0	0	0	0	0	0	0	0	0	0	0	0	0	0	0	0	0	0	0	0
Otu00420	2	0	2	0	0	4	0	0	2	0	0	0	0	0	2	0	1	0	0	0	0	0	1	0	0	0	0	0	0	0	1	1	0	0	0	0	0	0	2	0	0	0	0	0	0	8	0	0	2
Otu00254	18	55	31	47	11	0	3	4	25	13	3	5	14	8	9	29	22	1	42	21	14	41	10	44	17	5	65	22	1	2	0	0	100	34	40	6	3	11	7	18	2	6	18	7	54	15	116	7	14
Otu00253	0	0	0	0	0	0	23	27	37	0	14	14	6	30	19	64	0	33	0	0	0	0	0	29	24	0	0	0	13	35	13	0	0	0	0	0	0	12	33	9	6	18	0	0	0	0	0	9	0
Otu02366	0	0	0	0	0	0	2	0	0	0	0	1	0	0	0	6	0	1	0	0	0	0	0	0	0	0	0	0	0	0	1	0	0	0	0	0	0	0	2	0	1	0	0	0	0	0	0	0	0
Otu01984	0	0	0	0	0	0	0	0	0	0	0	0	0	0	0	0	0	0	0	0	0	0	0	0	0	0	0	0	1	0	0	0	0	0	0	33	0	0	0	0	0	0	0	2	0	0	0	0	0
Otu10221	0	0	0	0	0	0	0	0	0	0	0	0	0	0	0	0	0	0	0	0	0	0	0	0	0	0	0	0	0	0	0	0	0	0	0	0	0	0	0	0	0	0	0	0	0	0	0	0	0
Otu00181	61	36	0	76	26	25	0	5	0	0	0	4	46	0	27	2	0	0	0	38	79	0	57	9	0	34	0	11	21	0	32	21	10	0	3	0	0	0	3	0	0	0	0	8	0	10	3	6	0
Otu03827	0	0	0	0	0	0	0	0	0	0	0	0	0	0	0	0	0	0	0	0	0	0	0	0	0	0	0	0	0	0	0	0	0	0	0	0	0	0	0	0	0	0	0	0	0	0	0	0	0
Otu00093	188	102	64	153	197	164	122	42	97	102	39	47	77	155	64	66	189	54	219	329	227	101	110	26	85	133	102	363	30	32	56	144	148	52	55	122	214	168	61	63	33	50	113	102	426	158	362	92	116
Otu00300	37	15	0	0	8	26	6	3	9	7	0	0	1	0	9	11	6	2	27	21	14	11	0	13	4	0	0	8	4	2	0	41	23	3	5	22	62	13	12	37	3	0	4	11	3	28	106	3	0
Otu07899	0	0	0	0	0	0	0	0	0	0	0	0	0	0	0	0	0	0	0	0	0	0	0	0	0	0	0	0	0	0	0	0	0	0	0	0	0	0	0	0	0	0	0	0	0	0	0	0	0
Otu01233	9	6	12	6	0	0	0	0	0	0	0	0	1	0	0	0	0	4	0	0	1	0	0	0	0	0	0	0	0	0	0	0	3	4	0	0	0	0	1	0	0	0	0	0	0	0	0	2	0
Otu01890	0	0	0	0	0	0	0	0	0	0	0	0	0	0	0	0	0	0	0	0	0	0	0	1	0	0	0	0	0	0	0	0	0	0	0	0	0	0	0	1	0	0	0	0	0	1	0	0	0
Otu00224	0	0	0	0	0	0	32	36	39	0	11	18	13	36	46	82	0	49	0	0	0	0	0	22	26	0	0	0	29	80	12	0	0	0	0	0	0	28	19	11	10	25	0	0	0	0	0	3	0
Otu00108	34	124	40	77	255	307	18	16	17	20	17	8	23	7	163	24	47	18	37	58	86	56	84	16	3	50	45	9	5	2	6	13	56	16	14	59	125	3	17	20	8	5	28	55	26	260	37	23	36
Otu08164	0	0	0	0	0	0	0	0	0	0	0	0	0	0	0	1	0	0	0	0	0	0	0	0	0	0	0	0	0	0	0	0	0	0	0	0	0	0	0	0	0	0	0	0	0	0	0	0	0
Otu01104	0	0	0	0	0	0	0	0	0	0	0	0	0	0	0	0	0	0	0	0	0	0	0	0	0	0	0	0	0	0	0	0	0	0	0	0	0	0	0	0	0	0	0	0	0	0	0	0	0
Otu04323	0	0	0	0	0	0	0	0	0	0	0	0	0	0	0	0	0	0	0	0	0	0	0	0	0	0	0	0	0	0	0	0	0	0	0	0	0	0	0	0	0	0	0	0	0	0	0	0	0
Otu01446	7	8	0	6	0	1	0	2	0	1	0	0	4	0	0	2	0	0	0	0	2	3	0	1	2	0	0	0	0	2	0	0	0	8	0	13	8	0	4	2	0	1	0	6	0	0	0	0	5
Otu00071	0	0	0	0	3	9	0	0	1	2	0	0	0	0	0	1	34	0	23	68	14	0	0	0	0	0	0	0	0	10	26	0	0	0	0	4	3	2	0	0	0	0	1	0	0	0	0	259	12
Otu07988	0	0	0	0	0	0	0	0	0	0	0	0	0	0	0	0	0	0	0	0	0	0	0	0	0	0	0	0	0	0	0	0	0	0	0	0	0	0	0	0	0	0	0	0	0	0	0	0	0
Otu02319	0	0	0	0	0	0	0	0	0	0	0	0	0	0	0	0	0	0	0	0	0	0	0	0	0	0	0	0	0	0	0	0	0	0	0	0	0	0	0	0	0	0	0	0	0	0	0	0	0
Otu00065	0	9	0	5	0	0	0	0	0	307	0	0	25	0	0	0	217	53	185	155	1	80	0	18	83	0	79	441	157	21	5	0	35	0	12	0	0	0	0	0	1	347	0	29	0	0	0	6	230
Otu06463	0	0	0	0	0	0	0	0	0	0	0	0	0	0	0	0	0	0	0	0	0	0	0	0	0	0	0	0	0	0	0	0	0	0	0	0	0	0	0	0	0	0	0	0	0	0	0	0	0
Otu00315	0	0	0	0	0	0	19	21	7	0	5	5	4	16	15	53	0	19	0	0	0	0	0	28	14	0	0	0	12	38	10	0	0	0	0	0	0	11	18	6	21	10	0	0	0	0	0	0	0
Otu07608	0	0	0	0	0	0	0	0	1	0	1	0	0	0	1	0	0	0	0	0	0	0	0	0	0	0	0	0	0	3	0	0	0	0	0	0	0	0	0	0	0	0	0	0	0	0	0	0	0
Otu00140	3	0	0	0	0	0	1	1	1	0	0	0	0	0	0	0	5	0	0	4	1	1	0	0	2	0	1	2	3	0	0	1	0	0	0	0	0	0	0	0	0	0	0	0	0	0	0	0	0
Otu01700	0	0	0	0	0	0	0	0	0	0	0	0	0	0	0	0	0	0	0	0	0	0	0	0	0	0	0	0	0	0	0	0	0	0	0	0	0	0	0	0	0	0	0	0	0	0	0	0	0
Otu00111	822	307	11	142	202	81	52	96	103	83	91	24	58	72	139	92	18	0	38	77	385	68	339	67	14	102	103	0	0	112	145	227	130	11	80	58	124	35	44	123	31	13	15	47	105	95	133	6	13
Otu00198	0	0	0	0	0	0	31	35	21	0	31	18	9	61	48	86	0	60	0	0	0	0	0	67	31	0	0	0	21	65	14	0	0	0	0	0	0	28	30	7	26	23	0	0	0	0	0	5	0
Otu00121	0	0	0	0	0	12	1	0	7	0	1	1	4	4	0	0	0	0	0	0	8	8	8	2	0	0	3	4	0	0	2	0	5	6	11	0	0	0	2	2	1	0	0	0	0	3	14	0	8
Otu02284	0	0	0	0	0	0	2	0	0	0	0	0	0	1	0	0	0	2	0	0	0	0	0	0	0	0	0	0	0	0	0	0	0	0	0	0	0	0	0	0	0	0	0	0	0	0	0	0	0
Otu02168	0	0	0	0	0	0	0	0	0	0	0	0	0	0	0	0	0	0	0	0	0	0	0	0	0	0	0	0	0	0	0	0	0	0	0	0	0	0	0	0	0	0	0	0	0	0	0	0	0
Otu10816	0	0	0	0	0	0	0	0	0	0	0	0	0	0	0	0	0	0	0	0	0	0	0	0	0	0	0	0	0	0	0	0	0	0	0	0	0	0	0	0	0	0	0	0	0	0	0	0	0
Otu00155	0	0	0	0	0	0	0	0	0	0	0	0	0	0	0	0	0	0	0	0	0	0	0	1	1	0	0	0	3	0	0	0	0	0	0	0	0	0	0	0	0	0	0	0	0	0	0	4	0
Otu00045	423	693	194	105	152	265	314	62	179	384	240	186	52	341	307	106	239	144	208	117	234	264	434	544	104	85	258	188	131	91	157	318	461	34	14	37	122	202	47	80	61	99	125	50	343	242	192	216	167
Otu02571	0	0	0	0	0	0	0	0	0	0	0	0	0	0	0	0	0	0	0	0	0	0	0	0	0	0	0	0	0	0	0	0	0	0	0	0	0	0	0	0	0	0	0	0	0	0	0	0	0
Otu00064	333	439	290	200	191	402	322	181	326	841	308	118	274	322	128	165	1005	524	371	503	260	449	265	335	384	404	378	446	262	112	110	313	764	382	429	567	543	568	225	454	622	600	322	272	1094	236	603	376	1072
Otu12069	0	0	0	0	0	0	0	0	0	0	0	0	1	0	0	0	0	0	0	0	0	0	0	0	0	0	0	0	0	0	0	0	0	0	0	0	0	0	0	0	0	0	0	0	0	0	0	0	0
Otu01679	0	0	0	0	0	5	0	0	0	0	0	0	0	2	0	0	0	0	0	0	2	0	0	0	0	0	0	0	0	0	0	0	0	0	0	0	0	0	1	0	0	0	0	0	0	0	0	0	0
Otu01854	0	0	0	0	0	0	0	0	0	0	0	0	0	0	0	0	0	0	0	0	0	0	0	0	0	0	0	0	0	0	0	0	0	0	0	0	0	0	0	0	0	0	0	0	0	0	0	0	8
Otu01219	0	0	0	2	0	0	1	0	3	0	0	0	0	2	0	0	0	2	0	0	0	13	0	0	0	0	7	0	0	0	0	0	0	0	0	0	0	1	0	4	0	1	0	0	14	0	0	0	0
Otu04002	0	0	0	0	0	0	0	0	0	0	0	0	0	0	1	0	0	0	0	0	0	0	0	0	0	0	0	0	0	0	0	0	0	0	0	0	0	0	0	0	0	0	0	0	0	0	0	0	0
Otu00227	0	0	0	0	0	0	0	0	0	0	0	0	0	0	0	0	0	0	0	0	0	0	0	0	0	0	0	0	0	0	0	0	0	0	0	0	0	0	0	0	0	0	0	0	0	0	0	0	0
Otu00049	39	185	2280	2385	353	152	1261	32	753	53	93	295	13	8	951	21	2807	131	270	340	280	2137	262	338	1733	14	15	829	227	2279	28	26	93	1048	264	155	67	990	18	302	62	56	391	3	29	1074	17	72	1921
Otu00469	0	0	0	0	0	0	0	0	0	0	0	0	0	0	0	0	0	0	0	0	0	0	0	0	0	0	0	0	0	0	0	0	0	0	0	0	0	0	0	0	0	0	0	0	0	0	0	0	0
Otu00008	3110	2573	5950	2049	6131	2440	3706	2195	6154	8132	3693	1936	4609	3102	3311	4075	9384	3473	5770	4279	4251	3585	3280	5829	2714	832	5289	4958	2837	3088	2858	4580	2821	5382	2532	4709	2643	2021	1824	1940	4364	3472	3704	3220	2966	1801	6711	1901	3802
Otu00511	0	0	0	0	0	2	4	0	0	0	3	1	0	0	5	0	0	0	0	3	2	0	0	1	0	2	0	0	3	2	4	0	0	0	0	0	5	5	0	0	9	0	0	0	0	12	17	0	2
Otu00413	6	24	12	0	0	18	0	2	21	0	3	0	4	2	10	0	68	0	0	0	1	17	24	8	0	36	0	0	1	0	22	10	20	3	0	0	20	0	0	10	0	0	0	23	15	44	8	0	51
Otu01301	0	1	0	0	0	0	0	0	1	0	0	0	1	0	0	2	0	0	0	1	0	0	0	0	0	0	0	0	1	0	4	0	2	0	0	1	0	0	0	0	1	2	7	0	4	0	0	1	4
Otu06002	0	0	0	0	0	0	0	0	0	0	0	0	0	0	0	0	0	0	0	0	0	0	0	0	0	0	0	0	0	0	0	0	0	0	0	0	0	0	0	0	0	0	0	0	0	0	0	0	0
Otu02889	0	0	0	0	0	0	0	0	0	0	0	0	0	0	0	2	0	2	0	0	0	0	0	0	0	0	0	0	0	0	2	0	0	0	0	0	0	0	0	0	0	3	0	0	0	0	0	0	0
Otu00311	0	0	0	0	0	0	15	37	11	0	18	7	13	18	11	49	0	19	0	0	0	0	0	24	16	0	0	0	15	45	6	0	0	0	0	0	0	19	10	4	13	15	0	0	0	0	0	1	0
Otu00693	0	0	0	0	0	4	3	0	2	0	0	0	0	0	0	2	0	0	0	0	0	0	0	1	0	3	1	0	2	0	0	0	0	0	0	1	9	0	2	0	0	0	0	0	0	0	6	0	1
Otu00924	0	0	0	0	0	0	0	0	1	0	2	0	0	1	2	0	0	0	0	0	0	0	0	0	2	0	0	0	2	2	0	0	0	0	0	0	0	0	0	0	0	0	0	0	0	0	0	0	3
Otu04399	0	0	0	0	0	0	0	0	0	0	0	0	0	0	0	0	0	0	0	0	0	0	0	0	0	0	0	0	0	0	0	0	0	0	0	0	0	0	0	0	0	0	0	0	0	0	0	0	0
Otu00302	0	1	6	0	5	8	9	3	13	23	0	13	0	3	1	4	0	1	0	10	4	0	0	1	2	3	0	0	0	1	2	0	0	5	5	6	5	6	2	2	0	7	12	0	13	8	25	0	0
Otu07796	0	0	0	0	0	0	0	0	0	0	0	0	0	0	0	0	0	0	0	0	0	0	0	0	0	0	0	0	0	0	0	0	0	0	0	0	0	0	0	0	0	0	0	0	0	0	0	0	0
Otu04162	0	0	0	0	0	0	0	0	0	0	0	0	0	0	0	0	0	0	0	0	0	0	0	0	0	0	0	0	0	0	0	0	0	0	0	0	0	0	0	0	0	0	0	0	0	0	0	0	0
Otu01464	0	0	0	0	0	0	0	0	0	0	0	0	0	0	0	0	0	0	0	0	0	0	0	0	0	0	0	0	0	0	0	0	0	0	0	0	0	0	0	0	0	0	0	0	0	0	0	0	0
Otu00216	28	0	25	31	0	14	4	14	0	19	3	6	20	6	16	3	16	3	19	11	150	2	49	18	3	24	13	27	11	3	18	33	9	17	11	20	16	0	10	0	8	7	17	43	13	18	11	19	6
Otu00271	0	0	0	0	0	0	14	38	13	0	11	6	3	15	16	55	0	36	0	0	0	0	0	40	29	0	0	0	28	39	4	0	0	0	0	0	0	12	20	7	7	9	0	0	0	0	0	3	0
Otu00059	0	0	0	0	0	0	0	0	1	0	2	0	1	0	2	0	5	0	0	0	1	0	0	2	0	0	0	0	2	0	0	2	0	2	0	2	0	0	1	0	0	0	1	1	0	0	0	0	0
Otu02019	0	0	0	0	0	0	0	0	0	0	0	0	0	0	0	0	0	0	0	0	0	0	0	0	0	0	0	0	0	0	0	0	0	0	0	0	0	0	0	0	0	0	0	0	0	0	0	0	0
Otu02191	0	0	0	0	0	0	0	0	0	0	0	0	0	0	0	3	0	2	0	0	0	0	0	0	0	0	0	0	1	0	0	0	0	0	0	0	0	0	0	0	0	0	0	0	0	0	0	0	0
Otu00499	0	0	0	0	1	0	0	0	0	0	0	0	0	0	0	0	0	0	0	0	0	0	0	0	0	0	0	0	0	0	0	0	0	0	0	0	0	0	0	0	0	0	0	0	0	0	0	0	0
Otu00741	0	0	0	0	0	0	7	6	7	0	12	0	4	7	15	26	0	17	0	0	0	0	0	13	11	0	0	0	12	29	1	0	0	0	0	0	0	3	12	2	9	14	0	0	0	0	0	0	0
Otu01121	0	0	0	0	0	0	6	3	4	0	0	0	5	8	0	4	0	0	0	0	0	0	0	0	3	0	0	0	9	4	2	0	0	0	0	0	0	3	2	3	3	4	0	0	0	0	0	1	0
Otu02087	0	0	0	0	0	0	0	0	0	0	0	0	0	0	0	0	0	0	0	0	0	0	0	0	0	0	0	0	0	0	0	0	0	0	0	0	0	0	0	0	0	0	0	0	0	0	0	0	0
Otu03254	0	0	0	0	0	0	0	0	0	0	0	0	0	0	0	0	0	0	0	0	0	0	0	0	0	0	0	0	0	0	0	0	0	0	0	0	0	0	0	0	0	0	0	0	0	0	0	0	0
Otu10663	0	0	0	0	0	0	0	0	0	0	0	0	0	0	0	0	0	0	0	0	0	0	0	0	0	0	0	0	0	0	0	0	0	0	0	0	0	0	0	0	0	0	0	0	0	0	0	0	0
Otu00247	0	0	0	0	0	0	21	39	17	0	26	12	12	22	17	72	0	59	0	0	0	0	0	32	30	0	0	0	22	47	13	0	0	0	0	0	0	26	31	4	9	26	0	0	0	0	0	3	0
Otu06434	0	0	0	0	0	0	0	0	0	0	0	0	0	0	0	0	0	0	0	0	0	0	0	0	0	0	0	0	0	0	0	0	0	0	0	0	0	0	0	0	0	0	0	0	0	0	0	0	0
Otu07383	0	0	0	0	0	0	0	0	0	0	1	0	0	0	0	0	0	0	0	0	0	0	0	0	0	0	0	0	2	0	0	0	0	0	0	0	0	0	0	0	0	0	0	0	0	0	0	0	0
Otu01893	0	0	0	0	0	0	0	0	0	0	0	0	0	0	0	0	0	1	0	0	0	0	0	1	0	0	0	0	0	0	0	0	0	0	0	0	0	0	0	0	0	0	0	0	0	0	0	0	0
Otu07964	0	0	0	0	0	0	0	0	0	0	0	0	0	0	0	0	0	0	0	0	0	0	0	0	0	0	0	0	0	0	0	0	0	0	0	5	0	0	0	0	0	0	0	0	0	0	0	0	0
Otu00113	25	10	22	12	50	0	29	1	87	22	34	6	3	27	52	35	173	34	43	16	29	76	46	77	21	22	33	101	25	18	13	29	24	16	0	35	18	5	3	44	23	19	3	0	17	50	71	19	92
Otu01831	0	0	0	0	0	0	0	0	0	0	0	0	0	0	0	0	0	0	0	0	0	0	0	0	0	0	0	0	0	0	0	0	2	0	0	0	0	0	0	0	0	0	0	0	0	0	0	0	0
Otu00068	320	75	56	121	319	97	105	127	799	106	93	105	59	160	165	184	446	34	92	1000	224	216	202	224	229	181	146	144	83	173	56	111	66	28	19	82	40	97	101	268	55	42	60	13	195	256	282	57	231
Otu05511	0	0	0	0	0	0	2	0	0	0	0	0	0	0	0	0	0	0	0	0	0	0	0	0	0	0	0	0	0	0	0	0	0	0	0	0	0	0	0	0	0	0	0	0	0	0	0	0	0
Otu01039	0	0	0	0	0	0	0	0	8	0	0	0	0	0	0	0	0	0	0	0	0	0	0	1	0	0	0	0	0	0	0	0	0	0	0	0	0	0	0	7	0	0	0	0	0	0	0	3	0
Otu01315	0	0	0	0	0	0	0	0	0	0	0	0	0	0	0	0	0	4	0	0	0	0	0	0	1	0	0	2	5	0	0	0	0	0	0	0	0	0	0	0	0	0	0	0	0	0	4	1	0
Otu00201	0	0	0	0	0	0	52	48	30	0	16	21	7	59	33	108	0	36	0	0	0	0	0	47	42	0	0	0	29	47	9	0	0	0	0	0	0	30	38	21	22	15	0	0	0	0	0	9	0
Otu00974	0	0	0	0	16	12	0	0	0	2	1	0	0	0	0	0	0	0	0	0	15	4	0	0	0	0	0	0	2	0	0	0	0	0	0	11	12	0	0	0	0	0	0	0	0	0	0	0	0
Otu01852	0	0	0	0	0	0	0	0	0	0	0	0	0	0	0	0	0	0	0	0	0	0	0	0	0	0	0	0	0	0	0	0	0	0	0	0	0	0	0	0	0	0	0	0	0	0	0	0	0
Otu01927	0	0	0	0	0	0	0	0	0	0	0	0	0	0	0	0	0	0	0	0	0	0	0	0	0	0	0	0	0	0	0	0	0	0	0	0	0	0	0	0	0	0	0	0	0	0	0	0	0
Otu01821	0	0	0	3	0	0	0	0	0	0	0	1	0	0	0	0	0	0	0	0	0	0	0	0	0	0	0	0	0	0	0	0	0	0	0	0	0	0	0	0	0	0	0	0	0	0	0	1	0
Otu01695	0	0	0	0	1	0	2	0	2	0	2	0	0	3	0	1	0	0	0	0	0	0	0	0	0	0	0	2	0	0	0	0	0	0	3	0	0	0	0	0	0	0	0	0	1	4	2	0	0
Otu01372	0	0	0	0	0	0	0	0	0	0	0	0	0	0	0	2	0	0	0	0	0	0	0	0	0	0	0	0	0	2	0	0	1	0	0	0	2	0	0	0	0	0	0	0	0	0	10	0	0
Otu01162	0	5	0	0	2	0	0	0	0	0	0	4	0	8	4	2	0	0	13	4	0	27	0	0	0	0	0	0	0	2	0	8	6	6	0	0	0	1	0	0	0	0	0	0	10	0	0	1	4
Otu00260	13	6	5	6	5	16	5	9	10	20	1	6	4	7	5	13	0	5	0	2	8	0	0	2	6	0	9	14	2	7	0	4	6	2	0	0	0	0	5	2	0	3	7	4	19	10	15	3	1
Otu02001	0	0	0	0	0	0	0	0	0	0	0	0	0	0	0	0	0	0	0	0	0	0	0	0	0	0	0	0	0	2	0	0	0	0	0	0	0	0	0	0	0	0	0	0	0	0	0	0	0
Otu00458	0	0	0	0	0	0	0	0	0	0	0	0	0	0	0	0	0	0	0	0	0	0	0	0	0	0	0	0	0	0	0	0	0	0	0	0	0	0	0	0	0	0	0	0	0	0	0	0	0
Otu10455	0	0	0	0	0	0	0	0	0	0	0	0	0	0	0	0	0	0	0	0	0	0	0	0	0	0	0	0	0	0	0	0	0	0	0	0	0	0	0	0	0	0	0	0	0	0	0	0	0
Otu00304	0	0	0	0	0	0	20	27	8	0	6	6	7	15	14	50	0	37	0	0	0	0	0	36	9	0	0	0	15	39	8	0	0	0	0	0	0	18	14	4	12	23	0	0	0	0	0	1	0
Otu03737	0	0	0	0	0	0	0	0	0	0	0	0	0	0	0	0	0	0	0	0	0	0	0	0	0	0	0	0	0	0	0	0	0	0	0	0	0	0	0	0	0	0	0	0	0	0	0	0	0
Otu07914	0	0	0	0	0	0	0	0	0	0	0	0	0	0	0	0	0	0	0	0	0	0	0	0	0	0	0	0	0	0	0	0	0	0	0	0	0	0	0	0	0	0	0	0	0	0	0	0	0
Otu00217	2	0	0	0	1	0	4	0	1	7	0	2	0	0	0	0	1	0	0	0	0	2	0	1	0	4	0	0	0	0	0	4	0	0	0	0	0	0	0	1	0	0	0	0	2	0	0	0	3
Otu00236	41	46	20	17	14	13	17	4	77	33	7	14	12	24	23	9	0	9	6	17	53	3	77	6	1	33	15	0	0	2	3	23	46	5	7	0	11	1	5	54	0	5	29	7	40	27	33	8	3
Otu01217	0	0	1	0	0	0	0	0	0	0	0	0	0	0	0	0	0	0	0	0	0	0	0	0	0	0	0	0	0	0	0	0	0	0	0	0	0	0	0	0	0	0	0	0	0	0	0	0	0
Otu00128	182	86	56	70	160	73	35	20	86	0	22	12	78	23	16	8	106	40	32	63	54	68	30	90	28	52	72	63	50	19	21	88	44	20	22	67	55	25	24	36	11	5	25	51	64	20	27	16	126
Otu00328	0	0	0	0	0	0	16	18	23	0	14	4	3	11	11	36	0	19	0	0	0	0	0	18	27	0	0	0	18	36	12	0	0	0	0	0	0	6	12	2	10	7	0	0	0	0	0	1	0
Otu01362	0	0	0	0	0	0	0	0	0	0	0	0	1	0	0	0	0	0	0	10	14	0	0	0	0	0	0	0	0	0	0	0	0	0	0	0	0	0	0	0	0	0	0	0	0	0	0	0	0
Otu00169	62	65	119	30	45	38	24	21	30	106	17	14	4	23	16	16	26	36	41	8	57	27	50	14	14	50	77	44	11	13	7	49	54	110	51	79	39	23	10	12	17	28	62	23	71	27	51	18	39
Otu00139	0	7	2	0	8	15	4	1	5	1	1	2	0	9	0	2	12	0	0	13	18	12	11	2	6	3	0	0	2	0	0	0	5	0	4	3	7	2	4	2	4	0	0	7	3	1	5	2	9
Otu01349	0	0	0	0	0	0	0	0	1	0	0	0	0	0	0	0	0	0	0	0	0	0	0	0	0	0	0	0	1	0	0	0	0	0	1	0	0	0	0	0	0	0	0	0	1	0	1	1	0
Otu00027	1381	486	187	1021	1181	1477	323	806	784	912	413	326	320	766	481	1126	555	543	588	681	878	521	689	599	534	485	1263	678	771	520	359	1021	616	116	579	1671	1209	307	560	666	302	496	470	379	822	771	1178	488	351
Otu05203	0	0	0	0	0	0	0	0	0	0	0	0	0	0	0	0	0	0	0	0	0	0	0	0	0	0	0	0	0	0	0	0	0	0	0	0	0	0	0	0	0	0	0	0	0	0	0	0	0
Otu01498	0	0	0	0	0	0	0	0	0	0	0	0	0	0	0	0	0	0	0	0	0	0	0	0	0	0	0	0	0	0	0	0	0	0	0	58	0	0	0	0	0	0	0	0	0	8	0	0	0
Otu00147	48	43	0	0	34	43	3	44	0	94	20	83	115	22	24	12	7	10	0	22	54	0	0	7	0	111	0	6	14	9	50	27	33	0	0	32	28	0	41	0	13	21	143	189	42	24	32	0	3
Otu00273	0	0	0	0	0	0	25	20	8	0	20	9	8	28	23	54	0	31	0	0	0	0	0	49	38	0	0	0	13	41	8	0	0	0	0	0	0	23	24	2	9	11	0	0	0	0	0	2	0
Otu01736	0	0	0	0	0	0	0	0	0	0	0	0	0	0	0	0	0	0	0	0	0	0	0	0	0	0	0	0	0	0	0	0	0	0	0	0	0	0	0	0	0	0	0	0	0	0	0	0	0
Otu07606	0	0	0	0	0	0	0	0	0	0	0	0	0	2	0	0	0	0	0	0	0	0	0	0	0	0	0	0	0	0	0	0	0	0	0	0	0	0	0	0	0	0	0	0	0	0	0	0	0
Otu00318	0	0	0	0	0	0	17	22	11	0	11	1	5	19	20	48	0	37	0	0	0	0	0	15	32	0	0	0	20	29	10	0	0	0	0	0	0	11	20	2	9	12	0	0	0	0	0	4	0
Otu07204	0	0	0	0	0	0	0	0	0	0	0	0	2	0	0	0	0	0	0	0	0	0	0	0	1	0	0	0	0	0	0	0	0	0	0	0	0	0	0	0	0	0	0	0	0	0	0	2	0
Otu00634	0	0	8	0	0	0	0	1	0	0	1	0	0	0	0	0	5	2	0	1	0	0	0	0	0	0	3	0	0	1	1	0	7	0	0	0	4	0	1	3	0	0	0	0	9	0	0	1	7
Otu05247	0	0	0	0	0	0	0	0	0	0	0	0	0	0	0	0	0	0	0	0	0	0	0	0	0	0	0	0	0	0	0	0	0	0	0	0	0	0	0	0	0	0	0	0	0	0	0	0	0
Otu01868	0	0	0	0	0	0	0	0	0	0	0	0	0	0	0	0	0	0	0	0	0	0	0	0	0	0	0	0	0	0	0	0	0	0	0	0	0	0	0	0	0	0	0	0	0	0	0	0	0
Otu01541	3	0	0	0	0	0	0	0	0	0	0	0	0	0	0	0	0	0	0	0	0	0	0	0	0	0	0	0	0	0	0	0	1	0	0	0	0	0	0	0	0	0	0	0	0	0	0	0	0
Otu01792	0	0	0	0	0	0	0	0	0	0	0	0	0	0	0	0	0	0	0	0	0	0	0	0	0	0	0	0	0	0	0	0	0	0	0	0	0	0	0	0	0	0	0	0	0	0	0	0	0
Otu00095	224	56	0	0	0	0	0	108	0	3	0	0	28	0	4	0	510	232	77	22	98	71	219	343	2	288	1188	277	154	75	123	147	27	0	0	0	1	2	61	0	0	2	0	15	0	0	0	105	63
Otu00258	0	0	0	0	0	0	18	40	22	0	27	18	5	26	24	61	0	11	0	0	0	0	0	38	22	0	0	0	17	53	5	0	0	0	0	0	0	20	21	3	21	19	0	0	0	0	0	0	0
Otu00272	0	0	0	0	0	0	13	33	22	0	9	11	8	22	15	70	0	44	0	0	0	0	0	25	22	0	0	0	20	43	1	0	0	0	0	0	0	17	22	0	6	20	0	0	0	0	0	2	0
Otu01277	3	0	2	0	0	0	1	0	0	3	0	0	1	1	0	1	0	0	0	0	0	0	0	2	2	6	0	0	1	0	1	0	0	0	1	1	0	0	0	0	0	0	0	0	0	0	0	0	0
Otu03771	0	0	0	0	0	0	0	0	0	0	0	0	0	0	0	0	0	0	0	0	0	0	0	0	0	0	0	0	0	0	0	0	0	0	0	0	0	0	0	0	0	0	0	0	0	0	0	0	0
Otu00322	12	0	6	0	0	0	6	0	0	14	0	0	4	0	0	2	2	3	0	10	23	0	0	4	3	8	0	17	1	0	4	5	0	0	0	0	7	0	0	0	0	6	2	4	0	0	1	0	6
Otu01898	0	0	0	0	0	0	0	0	0	0	0	0	0	0	0	0	0	0	0	0	0	0	0	0	0	0	0	0	0	0	0	0	0	0	0	3	0	0	0	0	0	0	0	0	0	0	0	0	0
Otu00162	3	13	0	0	5	0	0	2	0	0	6	7	9	0	23	0	0	0	3	20	15	0	5	12	0	17	0	0	0	0	5	10	9	0	0	13	0	0	1	1	0	0	10	10	0	26	0	22	0
Otu00144	44	39	25	48	49	3	22	12	15	113	26	34	9	57	15	14	0	18	9	3	10	17	0	10	15	20	97	59	11	7	13	31	32	27	18	62	23	11	21	18	6	47	37	9	83	12	40	12	0
Otu00103	86	96	84	72	41	16	7	22	18	36	22	34	2	36	20	25	81	43	64	85	62	117	85	32	45	52	29	123	59	54	34	93	129	39	7	80	19	21	12	48	20	49	9	10	154	100	141	13	103
Otu02699	0	0	0	0	0	0	0	0	0	0	0	0	0	0	0	0	0	0	0	0	0	0	0	0	0	0	0	0	0	0	0	0	0	0	0	13	0	0	0	0	0	0	0	0	0	0	0	0	0
Otu00073	38	85	83	171	225	9	1432	103	3	2199	3710	77	320	219	0	0	0	779	357	31	4914	282	267	15	83	280	399	82	818	217	6	45	73	51	25	118	24	891	40	0	1553	1138	76	309	297	1	0	34	0
Otu01340	0	0	0	0	0	0	0	0	0	0	0	0	0	0	0	0	0	0	0	0	0	0	0	0	0	0	0	0	0	0	1	0	0	0	0	0	2	0	0	0	1	0	0	0	0	0	0	0	0
Otu00278	27	16	27	15	11	10	5	3	7	10	3	11	1	5	19	2	21	4	12	14	34	24	31	11	1	12	10	21	5	2	3	17	8	4	2	6	6	3	1	3	5	4	0	2	22	21	25	14	22
Otu00165	55	92	29	66	18	15	6	12	16	0	0	3	13	31	15	7	27	0	77	266	349	64	389	38	8	137	1	1	5	0	10	34	72	21	0	10	12	2	9	15	0	1	3	64	90	61	17	143	35
Otu00583	0	0	7	0	3	0	0	0	0	2	0	0	2	1	3	3	2	0	0	0	0	2	0	0	0	0	0	0	0	0	3	0	0	0	0	0	0	0	0	0	2	0	2	0	0	0	0	1	0
Otu00107	9	38	14	46	7	61	62	3	0	517	27	27	38	15	6	50	129	0	18	106	106	264	20	25	20	5	27	122	1	16	10	5	22	9	15	0	16	7	4	3	7	67	4	13	3	0	46	7	22
Otu01823	0	0	0	0	0	0	0	0	0	0	0	0	0	0	0	1	0	0	0	0	0	0	0	1	0	0	0	0	0	0	0	0	0	0	0	0	0	0	0	0	0	0	0	0	0	0	0	0	0
Otu01205	0	0	0	0	0	0	0	0	3	0	0	0	0	0	0	0	3	2	0	0	0	0	0	0	0	0	0	0	0	0	0	0	0	0	0	0	0	1	0	1	0	0	0	0	0	0	0	0	0
Otu02464	0	0	0	0	0	0	0	0	0	0	0	0	0	0	0	0	0	0	0	0	0	0	0	0	0	0	0	0	0	0	0	0	0	0	0	0	0	0	0	0	0	0	0	0	0	0	0	0	0
Otu07661	0	0	0	0	0	0	0	0	0	0	0	0	0	1	0	0	0	0	0	0	0	0	0	0	0	0	0	0	0	0	0	0	0	0	0	0	0	0	0	0	0	0	0	0	0	0	0	0	0
Otu01640	0	0	0	0	0	0	0	0	0	0	0	0	0	0	0	0	0	0	0	0	0	0	0	0	0	0	0	0	0	0	0	0	0	0	0	0	0	0	0	0	0	0	0	0	0	0	0	0	0
Otu01295	0	0	0	0	0	0	0	0	0	0	0	0	0	0	0	0	0	0	0	0	0	0	0	0	0	0	0	0	0	0	0	0	0	0	0	0	0	0	0	0	0	0	0	0	0	0	0	0	0
Otu01895	0	0	0	0	0	0	0	0	0	0	0	0	0	0	0	0	0	0	0	0	0	0	0	0	0	0	0	0	0	0	0	0	0	0	0	0	0	0	0	0	0	0	0	0	0	0	0	0	0
Otu02502	0	0	0	0	0	0	0	0	0	0	0	0	0	0	0	0	0	0	0	0	0	0	0	0	0	0	0	0	0	0	0	0	0	0	0	0	0	0	0	0	0	0	0	0	0	0	0	0	0
Otu04814	0	0	0	0	0	0	0	0	0	0	0	0	0	0	0	0	0	0	0	0	0	0	0	0	0	0	0	0	0	0	0	0	0	0	0	0	0	0	0	0	0	0	0	0	0	0	0	0	0
Otu11032	0	0	0	0	0	0	0	0	0	0	0	0	0	0	0	0	0	0	0	0	0	0	0	0	0	0	0	0	0	0	0	0	0	0	0	0	0	0	0	0	0	0	0	0	0	0	0	0	0
Otu00051	257	336	211	78	217	120	94	121	210	5	115	42	170	217	220	155	203	74	291	140	33	329	27	67	38	76	229	31	22	119	84	214	377	535	263	432	376	166	209	326	139	2	81	218	668	460	683	104	258
Otu00191	3	3	1	0	0	1	0	2	4	2	7	0	4	6	9	0	5	4	4	0	7	7	0	3	1	6	0	0	1	3	2	0	6	9	4	0	0	0	0	0	0	0	1	0	2	0	0	4	11
Otu00281	0	0	0	0	0	0	15	17	8	0	10	12	13	36	26	66	0	30	0	0	0	0	0	31	15	0	0	0	9	48	10	0	0	0	0	0	0	17	29	1	24	20	0	0	0	0	0	4	0
Otu00142	0	0	0	1	6	6	3	2	7	1	64	0	10	19	11	30	0	30	0	9	1	0	0	2	0	0	4	2	2	0	12	0	4	0	7	14	17	2	14	16	63	6	17	12	17	0	0	15	0
Otu03757	0	0	0	0	0	0	0	0	0	0	0	0	0	0	0	0	0	0	0	0	0	0	0	0	0	0	0	0	0	0	0	0	0	0	0	0	0	0	0	0	0	0	0	0	0	0	0	0	0
Otu00582	0	0	0	7	0	1	0	0	2	39	0	0	0	1	0	0	0	3	4	2	10	4	5	1	3	8	9	0	0	5	0	0	0	0	6	0	0	1	2	0	0	9	0	0	1	0	0	1	0
Otu00098	0	0	0	0	0	7	1	2	105	0	31	84	3	71	93	14	0	0	0	170	72	0	0	305	24	0	0	0	1	0	25	0	0	0	0	0	6	0	2	124	39	0	119	1	56	63	37	0	0
Otu01991	0	0	0	0	0	0	0	0	0	0	0	0	0	0	1	0	0	0	0	0	0	0	0	0	0	0	0	0	0	1	0	0	0	0	0	0	0	0	0	0	0	0	0	0	0	0	0	2	0
Otu00248	0	0	0	0	0	0	20	28	19	0	16	3	13	45	35	80	0	40	0	0	0	0	0	27	31	0	0	0	25	40	7	0	0	0	0	0	0	14	31	7	13	7	0	0	0	0	0	4	0
Otu10787	0	0	0	0	0	0	0	0	0	0	0	0	0	0	0	0	0	0	0	0	0	0	0	0	0	0	0	0	0	0	0	0	0	0	0	0	0	0	0	0	0	0	0	0	0	0	0	0	0
Otu04215	0	0	0	0	0	0	0	0	0	0	0	0	0	0	0	0	0	0	0	0	0	0	0	0	0	0	0	0	0	0	0	0	0	0	0	0	0	0	0	0	0	0	0	0	0	0	0	0	0
Otu03087	0	0	0	0	0	0	0	0	0	0	0	0	0	0	0	0	4	0	6	0	0	0	0	0	0	0	0	0	0	0	0	0	0	0	0	0	0	0	0	0	0	0	0	0	0	0	1	0	0
Otu04605	0	0	0	0	0	0	0	0	0	0	0	0	0	0	0	0	0	0	0	0	0	0	0	0	0	0	0	0	0	0	0	0	0	0	0	0	0	0	0	0	0	0	0	0	0	0	0	0	0
Otu00329	9	3	31	6	23	12	29	5	8	15	19	4	4	11	19	14	26	0	5	19	13	0	15	5	4	3	16	6	0	2	9	18	15	0	0	12	14	15	6	5	4	5	3	0	16	30	58	3	9
Otu01870	0	0	0	0	0	0	0	0	0	0	0	0	0	0	4	2	0	0	0	0	0	0	0	0	1	0	0	0	0	0	0	0	0	0	0	0	0	0	0	0	0	0	0	0	0	0	0	0	0
Otu01090	0	0	1	3	0	1	2	1	1	0	0	0	0	0	0	0	0	2	0	0	1	0	4	0	0	0	0	4	0	3	0	6	5	0	0	0	0	2	0	0	1	2	2	0	1	0	6	2	6
Otu00096	0	0	0	0	0	0	0	0	0	0	0	0	0	0	0	0	0	0	0	0	0	0	0	0	0	0	0	0	0	0	0	0	0	0	0	0	0	0	0	0	0	0	0	0	0	0	0	0	0
Otu00373	1	0	1	8	5	3	5	4	5	16	7	0	4	5	12	11	5	5	10	0	7	5	12	1	5	11	7	5	8	1	5	6	3	0	0	6	13	4	1	2	3	9	9	0	16	22	23	3	0
Otu07459	0	0	0	0	0	0	0	0	0	0	0	0	0	0	0	0	0	0	0	0	0	0	0	0	0	0	0	0	0	0	0	0	0	0	0	0	0	0	0	0	0	0	0	0	0	0	0	0	0
Otu00074	7	4	10	15	1	0	87	26	3	331	13	5	0	318	3	7	131	259	58	8	1	79	0	3	68	10	233	439	79	112	3	5	6	8	12	23	1	91	31	19	26	319	32	0	666	0	45	48	95
Otu00313	8	28	0	22	0	59	17	0	0	0	9	5	14	0	4	12	0	0	13	12	53	23	41	1	8	15	0	113	6	3	11	1	26	0	9	0	35	9	0	1	6	0	10	22	1	0	28	12	0
Otu00270	0	0	0	0	0	0	12	25	22	0	14	5	9	19	13	85	0	22	0	0	0	0	0	53	15	0	0	0	10	54	8	0	0	0	0	0	0	24	35	7	13	2	0	0	0	0	0	4	0
Otu02831	3	0	0	0	0	0	0	0	0	0	0	0	0	0	0	0	0	0	0	0	0	0	0	0	0	0	0	0	0	0	0	0	0	0	0	0	0	0	0	0	0	0	0	0	0	0	0	0	0
Otu00023	1101	2993	496	1479	344	2075	360	734	6	1463	14	2110	3385	433	309	1052	53	1749	1267	1882	4036	68	1544	1444	2934	4593	145	3301	1355	144	1804	1185	2223	444	1780	626	1046	283	707	1	9	519	2500	3798	1407	277	596	1973	13
Otu00040	851	727	4476	3316	52	606	2	1466	5	1322	20	2787	2811	255	16	112	0	267	591	213	369	4	461	87	328	6151	989	1025	1453	67	720	999	906	3339	2941	136	285	8	1267	0	52	520	4771	3501	779	29	111	1037	0
Otu00203	0	0	0	0	0	0	28	52	39	0	22	14	13	52	35	88	0	59	0	0	0	0	0	54	42	0	0	0	26	87	14	0	0	0	0	0	0	26	42	10	8	18	0	0	0	0	0	2	0
Otu00212	12	0	0	0	17	21	0	5	3	20	1	2	3	19	2	6	19	12	18	0	0	0	0	6	3	2	37	1	10	1	0	10	10	14	1	34	27	0	9	10	4	19	7	0	36	7	0	4	28
Otu01488	0	0	0	2	0	0	0	5	0	0	0	0	0	0	0	0	0	0	2	0	0	0	0	0	0	0	0	0	2	0	0	0	0	0	0	0	2	0	0	0	0	1	0	0	0	0	0	1	0
Otu10580	0	0	0	0	0	0	0	0	0	0	0	0	0	0	0	0	0	0	0	0	0	0	0	0	0	0	0	0	0	0	0	0	0	0	0	0	0	0	0	0	0	0	0	0	0	0	0	0	0
Otu00264	0	0	0	0	0	0	26	37	18	0	16	9	10	17	16	75	0	51	0	0	0	0	0	32	26	0	0	0	21	53	3	0	0	0	0	0	0	10	21	4	20	13	0	0	0	0	0	1	0
Otu00039	0	0	0	1	4	3	3	6	1	2	1	0	1	1	2	1	9	2	2	0	0	0	0	0	7	0	0	0	1	0	0	0	1	0	1	4	0	1	0	1	0	1	0	0	1	0	0	0	0
Otu00038	625	599	501	218	311	780	628	374	23	2077	126	640	448	246	465	684	3	776	583	506	1287	13	1078	535	783	274	574	1137	236	214	258	705	740	711	887	899	493	875	508	20	172	1171	992	529	1070	580	1074	730	6
Otu00361	0	0	24	0	0	0	0	2	4	0	0	0	0	1	2	0	0	0	0	1	0	0	0	1	0	2	0	0	0	0	1	0	0	14	0	0	0	0	2	3	0	3	0	0	0	2	0	0	0
Otu00042	47	101	68	94	103	86	431	46	61	291	140	155	121	294	108	57	230	252	63	174	199	38	63	179	142	59	327	142	48	126	111	44	109	97	109	217	66	314	62	41	94	158	238	107	330	79	167	80	85
Otu00239	0	0	0	0	0	0	16	29	15	0	35	17	7	18	29	83	0	38	0	0	0	0	0	42	35	0	0	0	15	52	9	0	0	0	0	0	0	17	21	8	16	21	0	0	0	0	0	3	0
Otu00032	1029	587	1136	765	1074	711	1006	621	1047	1482	744	487	572	958	738	611	1811	817	978	756	1508	917	1691	685	409	425	1226	1631	903	467	1067	669	1288	880	590	998	680	414	644	856	446	1497	854	616	686	712	1251	821	972
Otu00208	0	0	0	0	0	0	25	49	29	0	22	17	10	38	27	75	0	46	0	0	0	0	0	43	29	0	0	0	25	87	16	0	0	0	0	0	0	23	34	11	14	19	0	0	0	0	0	2	0
Otu00316	0	0	0	0	0	0	0	0	0	0	0	0	0	0	0	0	0	0	0	0	0	0	0	0	0	0	0	0	0	0	0	0	0	0	0	0	0	0	0	0	0	0	0	0	0	0	0	0	0
Otu03394	0	0	0	0	0	0	0	0	0	0	0	0	0	0	0	0	0	0	0	0	0	0	0	0	0	0	0	0	0	0	0	0	0	0	0	0	0	0	0	0	0	0	0	0	0	0	0	0	0
Otu01686	7	0	0	0	0	0	0	0	3	0	0	0	0	0	0	0	0	0	0	0	0	0	0	0	0	7	0	0	0	0	0	0	0	0	0	0	0	0	0	3	0	0	0	0	0	0	6	0	0
Otu02338	0	0	0	0	0	0	0	0	0	0	0	0	0	0	0	0	0	0	0	0	0	0	0	0	0	0	0	0	0	0	0	0	0	0	0	0	0	0	0	0	0	0	0	0	0	0	0	0	0
Otu01746	0	0	0	0	0	0	0	0	0	0	0	0	0	0	0	0	0	0	0	0	0	0	0	0	0	0	0	0	0	0	0	0	0	0	0	0	0	0	0	0	0	0	0	0	0	0	0	0	0
Otu01837	0	0	0	0	0	0	1	2	1	0	2	0	0	0	2	4	0	0	0	0	0	0	0	0	0	0	0	0	0	0	0	0	0	0	0	0	0	0	1	0	0	0	0	0	0	0	0	3	0
Otu00092	13	130	12	245	20	124	73	14	0	201	3	208	107	11	4	67	3	47	169	357	235	6	74	110	236	108	11	272	58	12	190	36	103	0	250	3	48	43	31	0	0	50	313	167	7	5	22	232	2
Otu01717	0	0	0	0	0	0	0	0	0	0	0	0	0	0	2	0	0	0	0	0	0	0	0	0	0	0	1	0	0	6	0	0	0	0	0	0	0	3	0	2	0	0	0	0	0	0	0	0	0
Otu02651	0	0	0	0	0	0	0	0	0	0	0	0	0	0	1	0	0	0	0	0	0	0	0	0	0	0	0	0	0	0	0	0	0	0	0	17	0	0	0	0	0	0	0	0	0	0	0	0	0
Otu00323	20	18	0	0	0	0	0	0	0	0	0	0	0	18	0	5	0	0	0	0	0	0	0	5	7	0	0	17	0	6	6	18	27	0	0	0	0	0	0	0	0	0	0	0	43	0	33	0	0
Otu00119	177	301	98	79	595	442	49	120	46	71	16	47	41	239	36	18	23	10	30	116	196	9	83	63	29	143	77	54	10	7	39	75	303	50	13	319	187	43	86	13	9	25	25	63	282	46	35	26	0
Otu00242	3	0	0	0	0	0	0	0	0	0	0	6	0	0	0	12	0	0	0	0	0	0	4	0	0	11	0	0	0	0	0	0	0	0	0	0	0	0	0	1	0	0	0	0	0	1	0	0	0
Otu00493	11	13	6	0	1	0	4	1	0	6	2	0	8	2	4	0	0	0	3	0	22	3	17	1	0	5	0	8	3	1	3	10	0	7	7	13	8	6	1	0	2	8	5	0	0	6	0	2	4
Otu03944	2	0	0	0	0	0	0	0	0	0	0	0	0	0	0	0	0	0	0	0	0	0	0	0	0	0	0	0	0	0	0	2	0	0	0	0	0	0	0	0	0	0	0	0	0	0	0	0	0
Otu06498	0	0	0	0	0	0	0	0	0	0	0	0	0	0	0	0	0	0	0	0	0	0	0	0	0	0	0	0	0	0	0	0	0	0	0	0	0	0	0	0	0	0	0	0	0	0	0	0	0
Otu03774	0	0	0	0	0	0	0	0	0	0	0	0	0	0	0	0	0	0	0	0	0	0	0	0	0	0	0	0	0	0	0	0	0	0	0	0	0	0	0	0	0	0	0	0	0	0	0	0	0
Otu02159	0	0	0	0	0	0	0	0	0	0	0	0	0	0	2	4	0	0	0	0	0	0	0	0	0	0	0	0	0	0	0	0	0	0	0	0	0	0	0	0	0	0	0	0	0	0	0	0	0
Otu00006	4321	12087	2692	2679	6506	12649	4813	2015	8248	5263	2711	5370	3884	5900	2934	2661	8379	2259	4125	7061	8095	7955	7226	8959	3013	3219	2825	3600	794	1966	4832	3112	10944	1914	468	2252	12023	12686	1523	7556	1678	3429	5842	3106	8001	3195	3602	3869	10746
Otu00251	0	0	0	0	0	0	20	40	14	0	18	18	13	25	31	53	0	31	0	0	0	0	0	34	32	0	0	0	26	56	18	0	0	0	0	0	0	12	18	10	22	15	0	0	0	0	0	2	0
Otu03417	0	0	0	0	0	0	0	0	0	0	0	0	0	0	0	0	0	0	0	0	0	0	0	0	0	0	0	0	0	0	0	0	0	0	0	0	0	0	0	0	0	0	0	0	0	0	0	0	0
Otu06182	0	0	0	0	0	0	0	0	0	0	0	0	0	0	0	0	0	0	0	0	0	0	0	0	0	0	0	0	0	0	0	0	0	0	0	0	0	0	0	0	0	0	0	0	0	0	0	0	0
Otu01849	0	0	0	0	0	0	0	0	0	0	0	0	0	0	0	0	0	0	0	0	0	0	0	0	0	0	0	0	0	0	0	0	0	0	0	0	0	0	0	0	0	0	0	0	0	0	0	0	0
Otu00232	0	0	0	0	0	0	21	43	19	0	28	13	6	29	18	63	0	29	0	0	0	0	0	42	45	0	0	0	19	60	6	0	0	0	0	0	0	19	27	1	9	15	0	0	0	0	0	4	0
Otu02287	0	0	0	0	0	0	0	0	0	0	0	0	0	0	0	0	0	0	0	0	0	0	0	0	0	0	0	0	0	0	0	0	0	0	0	0	0	0	0	0	0	0	0	0	0	0	0	0	0
Otu02679	0	0	0	0	0	0	0	0	0	0	0	0	0	0	0	2	0	0	0	0	0	0	0	0	0	0	0	0	0	2	0	0	0	0	0	0	0	0	0	0	0	0	0	0	0	0	0	0	0
Otu02293	0	0	5	2	0	0	0	0	0	0	0	0	0	0	0	0	0	0	0	0	0	0	0	0	0	0	3	0	0	0	0	0	0	0	0	0	1	0	2	0	0	0	0	0	0	0	0	0	0
Otu00265	0	0	0	0	0	0	11	31	20	0	9	13	3	20	32	49	0	34	0	0	0	0	0	28	18	0	0	0	18	33	16	0	0	0	0	0	0	24	32	5	16	16	0	0	0	0	0	2	0
Otu00218	0	0	0	0	0	0	22	37	35	0	23	21	15	39	31	70	0	37	0	0	0	0	0	49	39	0	0	0	14	59	13	0	0	0	0	0	0	13	36	9	26	27	0	0	0	0	0	6	0
Otu00285	28	9	8	34	20	44	8	10	19	0	16	12	7	0	27	5	0	0	0	36	54	0	41	19	1	22	0	40	3	0	26	58	5	7	5	0	28	10	23	5	5	0	8	64	0	98	35	0	0
Otu03314	0	0	0	0	0	0	1	0	0	0	0	0	3	0	0	0	4	0	0	0	0	0	0	0	0	0	0	0	0	0	0	0	0	0	0	0	0	1	0	0	0	0	0	0	0	0	0	0	0
Otu02757	0	0	0	0	0	0	0	0	0	0	0	0	0	0	0	0	9	0	0	0	0	0	0	0	0	0	0	0	0	0	0	0	0	0	0	0	0	0	0	0	0	0	0	0	0	0	0	0	9
Otu03788	0	0	0	0	0	0	0	0	0	0	0	0	0	0	0	0	0	0	0	0	0	0	0	0	0	0	0	0	0	0	0	0	0	0	0	0	0	0	0	0	0	0	0	0	0	0	0	0	0
Otu02097	0	0	0	0	0	0	1	0	0	0	0	0	0	0	0	2	0	0	0	0	0	0	0	0	0	0	0	0	0	0	0	0	0	0	0	0	0	0	0	0	0	0	0	0	0	0	0	0	0
Otu10578	0	0	0	0	0	0	0	0	0	0	0	0	0	0	0	0	0	0	0	0	0	0	0	0	0	0	0	0	0	0	0	0	0	0	0	0	0	0	0	0	0	0	0	0	0	0	0	0	0
Otu05655	0	0	0	0	0	0	0	0	0	0	0	0	0	0	0	0	0	0	0	0	0	0	0	0	0	0	0	0	0	0	0	0	0	0	0	0	0	0	0	0	0	0	0	0	0	0	0	0	0
Otu03338	0	0	0	0	0	0	0	0	0	0	0	0	0	0	0	0	0	0	0	0	0	0	0	0	0	0	0	0	0	0	0	0	0	0	0	0	0	0	0	0	0	0	0	0	0	0	0	0	0
Otu00076	66	94	605	552	5	62	4	89	0	131	0	228	188	14	0	0	1	5	35	25	42	0	2	19	34	219	2	5	4	0	1	54	81	334	470	4	16	21	47	3	3	24	472	297	42	0	0	49	2
Otu00178	0	0	0	2	0	0	0	0	0	0	0	0	0	0	0	0	0	0	0	0	0	0	0	0	0	0	0	0	0	0	0	0	0	0	0	1	0	0	0	0	0	0	0	0	0	0	0	0	0
Otu10630	0	0	0	0	0	0	0	0	0	0	0	0	0	0	0	0	0	0	0	0	0	0	0	0	0	0	0	0	0	0	0	0	0	0	0	0	0	0	0	0	0	0	0	0	0	0	0	0	0
Otu00907	0	0	0	0	0	0	0	0	0	0	0	0	0	0	0	5	0	0	0	0	0	0	0	0	0	0	0	0	0	0	0	0	0	0	0	0	0	0	0	0	0	0	0	1	0	0	0	0	0
Otu00292	0	0	0	0	0	0	23	28	13	0	9	13	7	25	22	48	0	27	0	0	0	0	0	26	23	0	0	0	24	37	6	0	0	0	0	0	0	28	19	1	18	10	0	0	0	0	0	3	0
Otu03756	0	0	0	0	0	0	0	0	0	0	0	0	0	0	0	0	0	0	0	0	0	0	0	0	0	0	0	0	0	0	0	0	0	0	0	0	0	0	0	0	0	0	0	0	0	0	0	0	0
Otu02407	0	0	0	0	0	0	0	0	0	0	0	0	0	0	0	0	0	2	0	0	0	0	0	0	0	0	0	0	0	0	0	0	0	0	0	0	0	0	0	0	0	0	0	0	0	0	0	0	0
Otu03720	0	0	0	0	0	0	0	0	0	0	0	0	0	0	0	0	0	0	0	0	0	0	0	0	0	0	0	0	0	0	0	0	0	0	0	0	0	0	0	0	0	0	0	0	0	0	0	0	0
Otu07821	0	0	0	0	0	0	0	0	0	0	0	0	0	0	0	0	0	0	0	0	0	0	0	0	0	0	0	0	0	0	0	0	0	0	0	0	0	0	0	0	0	0	0	0	0	0	0	0	0
Otu00115	252	115	89	85	145	337	13	31	33	22	19	44	44	38	28	31	26	1	43	90	225	12	242	51	12	205	7	10	31	5	102	219	113	27	10	79	110	10	25	7	13	4	39	112	41	100	24	72	0
Otu07644	0	0	0	0	0	0	0	0	0	0	0	0	0	0	0	0	0	0	0	0	0	0	0	0	0	0	0	0	0	0	0	0	0	0	0	0	0	0	0	0	0	0	0	0	0	0	0	0	0
Otu00062	233	174	191	87	80	87	38	40	27	70	20	24	34	70	262	64	81	9	13	45	437	47	183	56	27	160	8	0	9	7	137	180	145	34	4	15	55	30	33	19	9	8	10	85	110	563	114	34	45
Otu02822	0	0	0	0	0	0	0	0	0	0	0	0	0	0	0	0	0	0	0	0	0	0	0	0	0	0	0	0	0	0	0	0	0	0	0	0	0	0	0	0	0	0	0	0	0	0	0	0	0
Otu04827	0	0	0	0	0	0	0	0	0	0	0	0	0	0	0	0	0	0	0	0	0	0	0	0	0	0	0	0	0	0	0	0	0	0	0	0	0	0	0	0	0	0	0	0	0	0	0	0	0
Otu00269	13	35	24	15	1	0	0	0	3	0	3	1	0	0	3	2	0	12	0	4	0	40	0	2	0	0	44	0	0	6	0	0	16	40	15	6	0	0	0	0	3	0	0	3	0	7	0	6	0
Otu00266	0	0	0	0	0	0	20	23	22	0	17	10	7	30	20	54	0	40	0	0	0	0	0	28	24	0	0	0	10	54	14	0	0	0	0	0	0	25	17	2	12	15	0	0	0	0	0	3	0
Otu00029	54	140	1355	980	2144	6484	43	1186	4260	39	476	3364	12	1365	3894	493	1180	4	1150	8885	86	37	780	60	27	33	32	6	514	8	406	63	74	992	425	2093	8935	47	1717	4878	199	19	2817	20	2600	9635	1792	19	2104
Otu07675	0	0	0	0	0	0	0	0	0	0	0	0	0	0	0	0	0	0	0	0	0	0	0	2	0	0	0	0	0	0	0	0	0	0	0	0	0	0	0	0	0	0	0	0	0	0	0	0	0
Otu00031	3914	2301	839	1262	6192	2220	924	5146	664	183	4397	1127	1907	923	216	133	3439	1986	4231	2025	559	3992	1624	1014	447	712	1114	277	1081	812	368	2088	3613	768	1980	5212	4742	473	3727	441	4342	244	1766	2138	522	337	224	3224	7040
Otu00758	0	0	0	0	0	0	0	0	0	0	0	0	0	0	0	0	0	0	0	0	0	0	0	0	0	0	0	0	0	2	0	0	0	0	0	0	0	0	0	0	0	0	0	0	0	0	0	0	0
Otu09025	0	0	0	0	0	0	0	0	0	0	0	0	0	0	0	0	0	0	0	0	0	0	0	0	0	0	0	0	0	0	0	0	0	0	0	0	0	0	0	0	0	0	0	0	0	0	0	0	0
Otu02928	0	0	0	0	0	0	0	0	0	0	0	0	0	0	0	0	0	0	0	0	0	0	0	0	0	0	0	0	0	0	0	0	0	0	0	0	0	0	0	0	0	0	0	0	0	0	0	0	0
Otu01015	0	0	0	0	0	0	0	0	0	0	0	3	0	0	0	0	0	0	0	0	0	0	0	0	0	0	0	0	0	0	0	0	0	0	0	0	0	0	0	0	0	0	0	0	0	0	0	0	0
Otu07970	0	0	0	0	0	0	0	0	0	0	0	0	0	0	0	0	0	0	0	0	0	0	0	0	0	0	0	0	0	0	0	0	0	0	0	0	0	0	0	0	0	0	0	0	0	0	0	0	0
Otu07002	0	0	0	0	0	0	0	0	0	0	0	0	0	0	0	0	0	0	0	0	0	0	0	0	0	0	0	0	0	0	0	0	0	0	0	0	0	0	0	0	0	0	0	0	0	0	0	0	0
Otu04716	0	0	0	0	0	0	0	0	0	0	0	0	0	0	0	0	1	0	0	0	0	0	0	0	0	0	0	0	0	0	0	0	0	0	0	0	0	0	0	0	0	0	0	0	0	0	0	0	0
Otu00725	0	0	0	0	0	0	0	0	0	0	0	0	0	0	0	0	0	0	0	0	0	0	0	0	0	0	0	0	0	0	0	0	0	0	0	0	0	0	0	0	0	0	0	0	0	0	0	0	0
Otu00256	0	0	0	0	0	0	16	35	17	0	17	10	8	29	32	72	0	61	0	0	0	0	0	55	15	0	0	0	21	57	6	0	0	0	0	0	0	23	12	5	16	9	0	0	0	0	0	1	0
Otu00244	0	0	0	0	0	0	20	42	23	0	37	10	7	22	22	69	0	47	0	0	0	0	0	35	24	0	0	0	25	56	14	0	0	0	0	0	0	24	35	1	14	16	0	0	0	0	0	7	0
Otu01647	0	0	0	0	0	0	0	0	0	0	0	0	0	0	0	0	0	0	0	0	0	0	0	0	0	0	0	0	0	0	0	0	0	0	0	0	0	0	0	0	0	0	0	0	0	0	0	0	0
Otu00010	1810	1643	14	2185	1599	2367	124	14	2834	61	1042	346	368	621	3502	1106	30	7	838	3919	72	13	1581	2794	1732	71	65	49	48	2	78	1612	1659	0	594	509	1138	83	9	1746	872	28	518	675	1154	4451	2055	101	8
Otu00025	4842	159	178	461	9901	1894	2617	10291	318	4362	2821	81	3418	132	1171	88	108	50	3162	2178	6837	209	8191	76	212	3769	186	9100	2442	3680	3168	3064	151	138	116	4095	896	3138	5113	146	1224	1318	92	3020	164	1391	114	4768	67
Otu00145	61	32	76	54	18	42	26	13	17	119	5	28	11	16	3	26	9	23	17	16	28	14	27	18	32	95	38	46	22	11	14	33	65	30	46	41	38	32	24	17	22	53	74	22	77	16	60	19	26
Otu00351	0	0	0	0	0	0	0	0	0	0	0	0	0	0	0	0	0	0	0	0	0	0	0	0	0	0	0	0	0	0	0	0	3	0	0	0	0	0	0	0	0	0	0	0	0	0	0	0	0
Otu01711	0	0	0	0	0	0	0	0	0	0	0	0	0	3	0	0	0	0	0	0	0	0	0	0	0	0	0	0	0	3	0	0	0	0	0	0	0	0	0	0	0	0	0	0	0	0	0	0	0
Otu10381	0	0	0	0	0	0	0	0	0	0	0	0	0	0	0	0	0	0	0	0	0	0	0	0	0	0	0	0	0	0	0	0	0	0	0	0	0	0	0	0	0	0	0	0	0	0	0	0	0
Otu08207	0	0	0	0	0	0	0	0	0	0	0	0	0	0	0	0	0	0	0	0	0	0	0	0	0	0	0	0	0	0	0	0	0	0	0	0	0	0	0	0	0	0	0	0	0	0	0	0	0
Otu00936	0	0	0	0	0	0	0	0	20	0	0	0	0	0	0	0	0	0	0	0	0	0	0	0	0	0	0	0	0	0	0	0	0	0	0	0	0	0	0	15	0	0	0	0	0	0	0	0	0
Otu04599	0	0	0	0	0	0	0	0	0	0	0	0	0	0	0	0	0	0	0	0	0	0	0	0	0	0	0	0	0	0	0	0	0	0	0	0	0	0	0	0	0	0	0	0	0	0	0	0	0
Otu01818	2	0	2	0	0	0	0	0	1	0	0	0	0	0	0	0	0	0	0	0	0	0	0	3	0	0	0	0	0	0	0	0	0	0	0	0	0	0	0	0	0	0	0	0	0	1	0	0	0
Otu00706	0	0	0	0	0	9	1	1	0	0	0	0	0	0	0	0	0	0	3	0	3	0	4	2	0	0	2	1	0	1	0	0	0	1	0	7	0	0	0	3	0	0	0	0	0	0	0	1	0
Otu02643	0	0	0	1	0	0	0	0	0	0	0	0	1	0	2	0	0	0	0	0	0	0	0	0	0	0	0	0	0	0	0	0	0	0	0	0	0	0	0	0	0	0	0	0	0	0	1	0	0
Otu10303	0	0	0	0	0	0	0	0	0	0	0	0	0	0	0	0	0	0	0	0	0	0	0	0	0	0	0	0	0	0	0	0	0	0	0	0	0	0	0	0	0	0	0	0	0	0	0	0	0
Otu00290	0	0	0	0	0	0	23	18	5	0	21	6	10	21	15	53	0	26	0	0	0	0	0	34	18	0	0	0	10	60	6	0	0	0	0	0	0	19	18	4	9	10	0	0	0	0	0	2	0
Otu02336	0	0	0	0	0	0	0	0	0	0	0	0	0	0	0	0	0	0	0	0	0	0	0	0	0	0	0	0	1	0	0	0	0	0	0	0	0	0	0	0	0	0	0	0	0	0	0	0	0
Otu00288	0	0	0	0	0	0	0	0	0	0	0	0	0	0	0	0	0	0	0	576	213	0	0	16	0	0	0	0	0	0	6	0	0	0	0	0	0	0	0	1	0	0	0	0	0	0	0	0	0
Otu02251	0	0	0	0	0	0	0	0	0	0	0	0	0	0	0	0	0	0	0	0	0	0	0	0	0	0	0	0	0	0	0	0	0	0	0	0	0	0	0	0	0	0	0	0	0	0	0	0	0
Otu05001	0	0	0	0	0	0	0	0	0	0	0	0	0	0	0	3	0	0	0	0	0	0	0	0	0	0	0	0	0	0	0	0	0	0	0	0	0	0	0	0	0	0	0	0	0	0	0	0	0
Otu01772	0	0	0	0	0	0	0	0	0	0	0	0	0	0	0	0	0	0	0	0	0	0	0	0	0	0	0	0	0	0	0	0	0	0	0	0	0	0	0	0	0	0	0	0	0	1	0	0	0
Otu01253	0	0	0	0	0	0	0	0	0	0	0	4	0	0	0	1	0	0	0	0	0	0	0	0	0	0	0	0	1	0	2	0	0	0	0	0	0	0	0	0	0	0	0	0	0	0	0	1	0
Otu05693	0	0	0	0	0	0	0	0	0	0	0	0	0	0	0	0	0	0	0	0	0	0	0	0	0	0	0	0	0	0	0	0	0	0	0	0	0	0	0	0	0	0	0	0	0	0	0	0	0
Otu01905	0	0	0	0	0	0	1	0	0	0	0	0	0	1	1	0	0	0	0	0	0	0	0	1	0	0	0	0	0	3	0	0	0	0	0	0	0	0	0	0	0	0	0	0	0	0	0	2	0
Otu02114	0	0	0	0	0	0	0	0	0	0	0	0	0	0	0	0	0	0	0	0	0	0	12	0	0	0	0	0	0	0	0	0	0	0	0	0	0	0	0	0	0	0	0	0	0	0	0	0	0
Otu02350	0	0	0	0	0	0	1	0	1	0	0	0	0	0	0	1	0	0	0	0	0	0	0	0	0	0	0	0	0	2	0	0	0	0	0	0	0	0	0	0	0	0	0	0	0	0	0	0	0
Otu09026	0	0	0	0	0	0	0	0	0	0	0	0	0	0	0	0	0	0	0	0	0	0	0	0	0	0	0	0	0	0	0	0	0	0	0	0	0	0	0	0	0	0	0	0	0	0	0	0	0
Otu03075	0	0	0	0	0	0	0	0	0	0	0	0	0	0	0	0	0	0	0	0	0	0	0	0	0	0	0	0	0	0	0	0	0	0	0	0	0	0	0	0	0	0	0	0	0	0	0	0	0
Otu00308	8	2	0	0	50	93	8	3	0	0	4	2	1	0	12	7	0	0	0	71	134	0	45	35	0	0	0	0	0	0	14	15	0	0	0	18	40	1	3	0	0	0	0	0	0	22	0	9	0
Otu00112	0	0	20	23	7	2	0	1	1	0	8	0	3	9	6	0	0	0	1	0	0	0	40	2	0	28	0	2	5	4	24	0	0	10	0	12	0	0	0	0	3	1	0	0	6	1	0	21	0
Otu00213	0	0	0	0	0	0	33	41	23	0	32	14	17	29	33	77	0	42	0	0	0	0	0	59	30	0	0	0	27	93	8	0	0	0	0	0	0	29	35	5	16	23	0	0	0	0	0	3	0
Otu00116	28	31	48	84	106	74	37	19	23	78	18	17	8	34	59	28	63	15	55	38	97	63	68	33	31	66	88	63	33	14	22	38	32	25	6	67	50	36	15	23	7	19	14	14	44	136	57	42	44
Otu00041	986	267	857	349	1150	1115	917	694	399	253	626	633	676	1209	1039	729	1055	411	134	125	1226	152	414	415	30	726	267	10	2	81	87	621	162	490	323	656	741	461	478	272	374	80	660	302	1352	467	1047	543	626
Otu01961	0	2	0	0	0	0	0	0	0	0	0	0	0	0	0	0	0	2	0	0	0	0	0	0	0	0	1	0	0	0	0	0	0	0	0	0	0	0	0	0	0	0	0	0	4	0	3	0	0
Otu01778	0	0	0	0	0	0	1	0	0	0	0	0	0	0	0	0	0	0	0	0	0	0	0	0	0	0	0	0	0	1	0	0	0	0	0	2	0	0	0	0	0	0	0	0	3	0	0	0	0
Otu00151	19	29	12	19	31	19	5	6	22	34	27	27	11	18	12	14	13	0	26	58	26	58	11	21	8	4	15	4	5	14	25	21	27	11	14	6	10	0	14	6	23	14	8	16	16	20	27	7	4
Otu01855	0	0	0	0	0	0	0	0	0	0	0	0	0	0	0	0	0	0	0	0	0	0	0	0	0	0	0	0	0	0	0	0	0	0	0	0	0	0	0	0	0	0	0	0	0	0	0	0	0
Otu00241	0	0	0	0	0	0	22	4	4	61	5	0	10	6	1	8	1	0	6	62	99	23	44	16	18	0	0	0	0	1	8	0	0	0	0	0	0	33	6	2	15	38	0	0	0	12	15	14	0
Otu00223	0	0	0	0	0	0	16	39	23	0	29	15	7	37	44	82	0	47	0	0	0	0	0	49	42	0	0	0	20	69	13	0	0	0	0	0	0	28	27	3	18	19	0	0	0	0	0	3	0
Otu00235	0	0	0	0	0	0	13	19	14	0	17	10	13	34	35	77	0	29	0	0	0	0	0	35	29	0	0	0	19	43	13	0	0	0	0	0	0	36	22	7	29	21	0	0	0	0	0	4	0
Otu01989	0	0	0	0	0	0	1	0	0	0	0	0	1	0	0	0	0	0	0	0	0	0	0	0	0	0	0	0	1	0	0	0	0	0	0	0	0	0	0	0	0	0	0	0	0	0	0	0	0
Otu00321	0	0	0	0	0	0	9	21	4	0	9	5	9	11	24	39	0	41	0	0	0	0	0	39	18	0	0	0	15	41	8	0	0	0	0	0	0	10	14	5	10	12	0	0	0	0	0	2	0
Otu00037	347	377	655	279	149	328	70	62	517	272	176	92	58	171	173	157	425	149	162	235	495	429	308	177	99	278	217	258	183	274	153	399	328	203	37	212	217	94	106	330	117	135	117	171	473	456	346	292	375
Otu00183	0	0	0	0	0	0	32	79	28	0	28	28	16	47	41	134	0	79	0	0	0	0	0	84	43	0	0	0	32	85	19	0	0	0	0	0	0	43	49	16	33	25	0	0	0	0	0	8	0
Otu00114	107	20	51	173	178	355	94	16	44	50	61	136	67	18	86	65	16	0	154	297	187	0	113	55	34	143	44	190	33	0	91	224	8	0	5	0	37	34	13	1	12	0	12	203	0	145	209	68	5
Otu00120	26	6	2	4	4	0	0	1	0	17	1	2	3	12	5	1	11	5	3	3	0	12	0	5	0	2	3	3	9	4	1	12	9	2	1	9	4	0	2	2	5	8	0	0	24	11	20	0	17
Otu00252	0	0	0	0	2	0	5	0	21	0	0	2	0	0	0	33	8	34	0	10	0	8	0	0	0	0	0	0	0	14	0	0	0	0	0	15	2	13	0	39	0	0	0	0	0	0	156	0	38
Otu00214	0	0	0	0	0	0	15	37	25	0	25	12	11	63	34	98	0	39	0	0	0	0	0	41	33	0	0	0	20	89	2	0	0	0	0	0	0	27	30	7	17	22	0	0	0	0	0	3	0
Otu02701	0	0	0	0	0	0	0	0	0	0	0	0	0	0	0	0	0	0	0	0	0	0	0	0	0	0	0	0	0	0	0	0	0	0	0	0	0	0	0	0	0	2	0	0	0	0	0	0	0
Otu00190	12	26	24	32	11	39	20	12	86	122	15	0	1	25	5	17	455	76	100	53	18	0	0	5	0	32	133	44	8	40	1	4	62	18	11	12	16	25	12	44	22	16	0	0	115	4	73	5	342
Otu01089	0	0	0	0	0	0	0	0	0	0	0	0	0	0	0	3	0	0	0	0	0	0	0	0	0	0	0	0	0	0	0	0	0	0	0	0	0	0	0	0	0	0	0	0	0	0	0	0	0
Otu02742	0	0	0	0	0	0	0	0	0	0	0	0	0	0	0	0	0	0	0	0	0	0	0	0	0	0	0	0	0	0	0	0	0	0	0	0	0	0	0	0	0	0	0	0	0	0	0	0	0
Otu04183	0	0	0	0	0	0	4	0	0	0	0	0	0	0	0	0	0	0	0	0	1	0	0	0	0	0	0	0	0	0	0	0	0	0	0	0	0	0	0	0	0	0	2	0	0	0	0	3	0
Otu03899	0	0	0	0	0	0	0	0	0	0	0	0	0	1	0	0	0	2	0	0	0	0	0	0	0	0	0	0	2	0	0	0	0	0	0	0	0	0	0	1	0	0	0	0	0	0	0	0	0
Otu00306	0	0	0	0	0	0	23	17	15	0	7	17	5	21	24	53	0	28	0	0	0	0	0	27	28	0	0	0	14	52	5	0	0	0	0	0	0	13	14	3	6	1	0	0	0	0	0	6	0
Otu02205	0	0	0	0	0	0	0	0	0	0	0	0	0	0	0	0	0	0	0	0	0	0	0	2	0	0	0	0	0	0	0	0	0	0	0	0	0	0	0	0	0	1	0	0	0	0	0	0	0
Otu02285	0	0	0	0	0	0	0	0	0	0	0	0	0	0	0	0	0	0	0	0	0	0	0	0	0	0	0	1	0	0	0	0	0	0	0	0	0	0	0	0	0	0	0	0	0	0	0	0	0
Otu01426	0	0	0	0	0	0	0	1	0	0	0	0	2	0	0	0	0	0	0	0	0	0	0	0	0	0	0	0	2	0	0	0	0	0	0	0	0	0	0	0	0	0	0	0	0	0	0	2	0
Otu06130	0	0	0	0	0	0	0	0	0	0	0	0	0	0	0	0	0	0	0	0	0	0	0	0	0	0	0	0	0	0	0	0	0	0	0	0	0	0	0	0	0	0	0	0	0	0	0	0	0
Otu01429	0	0	0	0	0	0	0	0	0	0	0	0	0	0	0	0	0	0	0	0	0	0	0	0	0	0	0	0	0	0	0	0	0	0	0	0	0	0	0	0	0	0	0	0	0	0	0	0	0
Otu01888	0	0	0	0	0	0	0	0	2	0	0	0	0	0	0	0	0	0	0	0	0	0	0	0	0	0	0	0	0	0	0	0	0	0	0	0	0	0	0	0	0	0	0	0	0	0	0	0	0
Otu00250	0	2	0	0	0	0	0	0	0	0	0	10	2	0	0	0	0	0	0	0	18	0	4	0	2	9	2	0	3	0	0	4	5	0	0	5	1	0	0	0	0	0	21	2	0	0	0	12	0
Otu02813	0	0	0	0	0	0	0	0	0	0	0	0	0	0	0	0	0	0	0	0	0	0	0	0	0	0	0	0	0	0	0	0	1	0	1	0	0	0	1	0	0	0	0	0	0	0	0	0	1
Otu01363	0	0	0	0	0	0	0	0	0	0	0	0	0	0	2	0	0	0	0	0	0	0	0	1	0	0	0	0	0	0	0	0	0	0	0	0	2	0	0	0	0	0	0	0	0	3	0	0	0
Otu02274	0	0	0	0	0	0	0	0	0	0	0	0	0	0	2	0	0	0	0	0	0	0	0	0	0	0	0	0	0	0	0	0	0	0	0	0	0	0	0	0	0	0	0	0	0	0	0	0	0
Otu04128	0	0	0	0	0	0	0	0	0	0	0	0	0	0	0	0	0	0	0	0	0	0	0	0	0	0	0	0	0	0	0	0	0	0	0	6	0	0	0	0	0	0	0	0	0	0	0	0	0
Otu00067	44	316	975	675	801	1137	238	178	167	209	123	156	190	105	686	766	301	2	274	254	1526	184	1051	425	6	933	120	65	155	10	411	49	430	373	109	487	497	226	138	133	73	51	123	228	94	816	913	349	233
Otu01635	0	0	0	7	0	0	2	0	0	0	13	14	10	0	0	0	0	0	0	0	0	0	0	0	0	0	0	0	0	2	0	0	5	0	0	0	0	0	0	0	9	0	0	0	0	0	0	0	0
Otu00284	0	0	0	0	0	0	21	21	20	0	15	18	4	22	18	75	0	44	0	0	0	0	0	19	19	0	0	0	19	57	8	0	0	0	0	0	0	18	15	3	5	16	0	0	0	0	0	1	0
Otu03033	0	0	0	0	0	0	0	0	0	0	0	0	0	0	0	0	0	0	0	0	0	0	0	0	0	0	0	0	0	0	0	0	0	0	0	0	0	0	0	0	0	0	0	0	0	0	0	0	0
Otu04589	0	0	0	0	0	0	0	0	0	0	0	0	0	0	0	0	0	0	0	0	0	0	0	0	0	0	0	0	0	0	0	0	0	0	0	0	0	1	0	0	0	0	0	0	0	0	0	0	0
Otu02002	0	0	0	0	0	0	0	0	0	0	0	0	0	0	0	0	0	0	0	0	1	0	0	0	0	0	0	2	0	0	0	0	0	0	0	0	0	0	0	0	0	0	0	0	0	0	1	0	0
Otu10446	0	0	0	0	0	0	0	0	0	0	0	0	0	0	0	0	0	0	0	0	0	0	0	0	0	0	0	0	0	0	0	0	0	0	0	0	0	0	0	0	0	0	0	0	0	0	0	0	0
Otu00200	20	6	10	12	12	16	6	5	0	42	10	3	14	18	12	4	5	34	22	8	86	0	39	15	2	27	0	33	10	3	18	2	0	7	8	8	0	3	1	3	7	5	2	1	14	5	6	3	0
Otu00628	0	0	0	0	0	0	0	0	0	0	0	0	0	0	0	3	0	0	0	0	0	0	0	0	0	0	0	0	0	0	0	0	0	0	0	0	0	0	0	0	0	0	0	0	0	0	0	0	0
Otu00573	0	0	0	0	0	0	0	0	0	0	0	0	0	0	0	0	0	0	0	1	0	0	0	0	0	0	0	0	0	1	0	0	0	0	0	0	0	7	0	0	0	0	0	0	0	0	0	0	0
Otu02142	0	0	0	0	0	0	0	0	0	0	0	0	0	0	0	0	0	0	0	0	0	0	0	0	0	0	0	0	0	0	0	0	0	0	0	0	0	0	0	0	0	0	0	0	0	0	0	0	0
Otu02938	0	0	0	0	0	0	0	0	0	0	0	0	0	0	0	0	0	1	0	0	0	0	0	0	0	0	0	0	0	0	1	0	0	0	0	0	0	0	0	0	1	0	0	0	0	0	0	0	0
Otu00275	24	11	4	0	12	31	1	1	0	14	2	9	4	9	7	4	0	0	1	0	22	0	12	15	2	7	3	8	7	2	14	29	0	4	1	8	12	0	0	0	0	2	0	1	14	31	4	6	0
Otu00156	6	156	54	54	70	127	62	26	109	148	17	71	26	50	6	1	209	28	63	83	29	80	58	43	20	99	47	210	34	41	23	33	125	22	23	82	134	40	88	78	11	38	82	63	134	0	6	91	218
Otu02418	0	0	0	0	0	0	0	0	0	0	0	2	0	0	0	0	0	0	0	0	0	0	0	0	0	0	0	0	0	0	0	0	0	0	0	0	0	0	0	0	0	0	0	0	0	0	0	0	0
Otu00882	0	8	0	0	0	0	2	0	0	0	0	0	2	3	0	0	0	3	0	1	0	0	0	1	0	0	0	0	3	1	0	2	0	0	2	5	3	0	0	2	0	0	0	0	0	0	5	0	0
Otu00021	3535	697	3886	5074	5222	1767	1775	2737	8022	57	4636	821	1212	1142	1915	1715	475	2343	856	7119	2191	2083	3487	360	2601	753	268	178	479	2483	4175	5231	1399	6646	9470	8374	3774	2212	3990	6308	6796	84	2629	1470	1308	5480	4093	2791	1026
Otu00356	28	28	0	7	19	87	38	0	8	0	6	12	8	13	15	3	0	0	0	9	99	0	19	20	0	35	0	0	0	0	6	5	31	0	0	5	44	9	0	6	9	0	5	27	21	41	7	11	0
Otu00161	83	24	6	19	50	34	50	3	25	99	7	4	14	18	17	12	64	19	23	35	27	39	8	8	17	6	27	41	5	7	3	40	50	4	41	97	38	40	17	41	10	42	13	28	129	19	73	14	106
Otu02038	0	0	0	0	0	0	0	0	0	0	0	0	0	0	0	0	19	1	0	5	0	0	0	0	0	0	0	0	0	0	0	0	0	0	0	0	0	0	0	0	0	0	0	0	0	0	0	0	0
Otu00262	0	0	0	0	0	0	18	28	14	0	13	14	21	34	16	47	0	31	0	0	0	0	0	37	28	0	0	0	5	48	10	0	0	0	0	0	0	16	30	4	16	22	0	0	0	0	0	4	0
Otu01925	0	0	0	0	0	0	0	0	0	0	0	0	0	0	0	0	0	0	0	0	0	0	0	0	0	0	0	0	0	0	0	0	0	0	0	0	0	0	0	0	0	0	0	0	0	0	0	0	0
Otu03406	0	0	0	0	0	0	0	0	0	0	0	0	0	0	0	0	0	0	0	0	0	0	0	0	0	0	0	0	0	0	0	0	0	0	0	0	0	0	0	0	0	0	0	0	0	0	0	0	0
Otu07922	0	0	0	0	0	0	0	0	0	0	0	0	0	0	0	0	0	0	0	0	0	0	0	0	0	0	0	0	0	0	0	0	0	0	0	0	0	0	0	0	0	0	0	0	0	0	0	0	0
Otu01684	0	0	0	0	0	0	0	0	0	0	0	0	0	0	0	0	0	0	0	0	0	0	0	0	0	0	0	0	0	0	0	0	0	0	0	0	0	0	0	0	0	0	0	0	0	0	0	0	0
Otu06424	0	0	0	0	0	0	0	0	0	0	0	0	0	0	0	0	0	0	0	0	0	0	0	0	0	0	0	0	0	0	0	0	0	0	0	0	0	0	0	0	0	0	0	0	0	0	0	0	0
Otu00587	0	0	0	0	0	0	0	0	0	0	0	0	0	0	0	0	0	0	0	0	0	0	0	0	0	3	0	0	0	0	0	0	0	0	0	0	0	0	0	0	0	0	0	0	0	0	0	0	0
Otu04277	0	0	0	0	0	0	0	0	0	0	0	0	0	0	0	0	0	0	0	0	0	0	0	0	0	0	0	0	0	0	0	0	0	0	0	0	0	0	0	0	0	0	0	0	0	0	0	0	0
Otu00101	181	268	53	125	265	217	438	15	8	472	249	174	74	172	247	51	20	41	98	133	109	331	75	126	126	15	30	131	55	53	81	181	348	117	374	431	638	546	38	13	389	658	393	84	562	247	216	42	50
Otu00148	111	132	71	93	103	86	58	35	20	140	134	27	45	79	18	21	39	12	20	34	29	41	23	5	4	20	16	21	6	3	12	128	159	42	69	73	67	45	46	9	157	67	30	60	264	22	52	21	62
Otu02579	0	0	0	0	0	0	0	0	0	0	0	0	0	0	0	0	0	0	0	0	0	0	0	0	0	0	0	0	1	0	0	0	0	0	0	0	0	0	0	1	0	0	0	0	0	0	0	0	0
Otu00309	32	9	14	24	9	4	2	4	7	21	9	4	3	5	1	7	13	5	12	11	5	12	0	2	3	0	20	14	5	3	5	13	15	5	7	23	5	4	9	8	1	3	13	6	29	11	12	3	27
Otu00163	0	0	0	0	0	1	0	0	0	0	0	0	0	0	0	0	0	0	0	0	36	0	0	3	0	0	0	0	0	0	47	0	0	0	0	0	0	0	0	0	0	0	0	0	0	0	0	0	0
Otu00259	0	0	0	0	0	0	20	38	18	0	7	11	8	27	13	86	0	47	0	0	0	0	0	38	27	0	0	0	20	38	13	0	0	0	0	0	0	16	15	0	17	13	0	0	0	0	0	0	0
Otu02059	0	0	0	0	0	0	0	0	0	0	0	0	0	0	0	0	0	0	0	0	0	0	0	0	0	0	0	0	0	0	0	0	0	0	0	0	0	0	0	0	0	0	0	0	0	0	0	0	0
Otu00135	0	0	0	0	0	0	0	0	0	0	0	0	0	0	0	0	7	0	0	0	0	6	0	0	0	0	0	0	0	0	0	0	0	0	0	0	0	0	0	0	0	0	0	0	0	0	0	0	0
Otu03130	0	0	0	0	0	0	0	0	0	0	0	0	0	0	0	0	0	0	0	0	0	0	0	0	0	0	0	0	0	0	0	0	0	0	0	0	0	0	0	0	0	0	0	0	0	0	7	0	0
Otu00412	0	0	0	0	0	0	0	0	0	0	0	0	0	0	1	0	0	0	1	0	0	0	0	0	0	0	0	0	0	0	0	0	0	0	0	0	0	0	0	0	0	0	0	0	0	0	4	0	0
Otu09021	0	0	0	0	0	0	0	0	0	0	0	0	0	0	0	0	0	0	0	0	0	0	0	0	0	0	0	0	0	0	0	0	0	0	0	0	0	0	0	0	0	0	0	0	0	0	0	0	0
Otu00319	0	0	0	0	0	0	11	25	8	0	14	8	5	11	38	49	0	22	0	0	0	0	0	24	10	0	0	0	9	38	6	0	0	0	0	0	0	18	14	5	15	16	0	0	0	0	0	4	0
Otu00079	40	62	35	47	86	283	77	15	3	320	66	9	119	8	75	14	5	8	15	95	305	75	254	27	37	80	35	92	7	6	84	39	131	34	36	46	195	107	29	3	43	167	13	209	47	94	44	64	0
Otu04254	0	0	0	6	0	0	0	0	0	0	0	0	0	0	0	0	0	0	0	0	0	0	0	0	0	0	0	0	0	0	0	0	0	0	0	0	0	0	0	0	0	0	0	0	0	0	0	0	0
Otu00014	171	771	151	233	8	19	21	247	3	610	2	83	2059	3	1	2	7	55	642	2	16	45	32	4	9	5008	1597	104	61	25	22	167	933	59	107	1	3	12	97	0	1	266	106	1562	3	1	2	576	6
Otu01869	0	0	0	0	0	0	1	0	0	0	0	0	0	0	0	1	0	0	0	0	0	0	0	0	0	0	0	0	0	2	0	0	0	0	0	0	0	0	0	0	0	0	0	0	0	0	0	0	0
Otu02028	4	7	0	0	0	0	0	0	0	0	0	0	0	0	0	0	0	0	0	0	0	0	0	0	0	0	0	0	0	0	0	0	14	0	0	0	0	0	0	0	0	0	0	0	0	0	0	0	0
Otu04900	0	0	0	0	0	0	0	0	0	0	0	0	0	0	0	0	0	0	0	0	0	0	0	0	0	0	0	0	0	0	0	0	0	0	0	0	0	0	0	0	0	0	0	0	0	0	0	0	0
Otu04494	0	0	0	0	0	0	0	1	0	0	0	0	0	0	0	0	0	0	0	0	0	0	0	0	0	0	0	0	0	0	0	0	0	0	0	0	0	0	0	0	0	0	0	0	0	0	0	0	0
Otu01192	0	0	0	0	0	0	0	0	0	0	0	0	0	0	0	0	0	0	0	0	0	0	0	0	0	0	0	0	0	0	0	0	0	0	0	0	0	0	0	0	0	0	0	0	0	0	0	0	0
Otu00960	0	0	6	0	6	13	0	3	0	6	0	2	3	0	0	0	0	0	0	0	4	0	0	3	3	9	9	0	0	0	4	0	0	0	10	6	5	0	0	0	0	0	0	8	0	0	0	4	2
Otu02666	0	0	0	0	0	0	0	0	0	0	0	0	0	0	0	0	0	0	0	0	0	0	0	0	0	0	0	0	0	0	0	0	0	0	0	0	0	0	0	0	0	0	0	0	0	2	0	0	0
Otu00623	0	0	0	0	0	0	10	0	0	0	1	0	0	2	0	0	0	10	0	0	0	0	0	1	17	0	0	0	3	6	0	0	0	6	0	0	0	9	5	0	1	42	0	0	0	0	0	2	0
Otu00283	14	5	10	21	16	35	9	2	8	1	1	8	4	12	14	17	0	7	0	6	28	0	7	6	10	17	1	0	2	2	18	0	6	3	0	6	17	7	5	1	0	10	1	6	1	27	2	6	0
Otu06252	0	0	0	0	0	0	0	0	0	0	0	0	0	0	0	1	0	0	0	0	0	0	0	0	0	0	0	0	0	0	0	0	0	0	0	0	0	0	0	0	0	0	0	0	0	0	0	0	0
Otu07454	0	0	0	0	0	0	0	0	0	0	0	0	0	0	0	0	0	0	0	0	0	0	0	0	0	0	0	0	0	0	0	0	0	0	0	0	0	0	0	0	0	0	0	0	0	0	0	0	0
Otu00016	1003	632	2563	1681	1064	570	330	945	325	691	678	1107	385	818	1437	1039	1896	1550	552	195	990	985	441	1114	826	414	1998	854	1495	781	319	1220	524	1870	1014	989	402	162	565	249	583	221	1622	274	472	1007	1437	611	800
Otu00170	21	21	17	421	14	34	2	23	70	28	8	26	1	6	7	55	110	0	41	76	10	6	9	7	23	43	170	29	0	11	7	7	13	6	35	2	15	15	9	15	2	14	11	0	0	0	60	25	84
Otu04163	0	0	0	0	0	0	0	0	0	0	0	0	0	0	0	0	0	0	0	0	0	0	0	0	0	0	0	0	0	0	0	0	0	0	0	0	0	0	0	0	0	0	0	0	0	0	0	0	0
Otu02143	0	0	0	0	0	0	0	0	0	0	0	0	0	0	0	3	0	0	0	0	0	0	0	0	0	0	0	0	0	4	0	0	0	0	0	0	0	0	0	0	0	0	0	0	0	0	0	0	0
Otu00215	7	17	46	38	40	23	10	14	27	0	5	3	5	2	7	3	0	0	0	4	0	0	0	2	0	0	0	1	0	0	0	0	31	30	15	42	58	8	16	31	2	2	22	43	13	16	24	0	0
Otu02193	1	0	1	0	0	0	0	0	4	0	0	0	0	0	0	0	0	0	0	2	0	0	0	1	0	0	0	0	0	0	0	0	0	0	1	0	0	0	0	0	0	0	0	0	0	0	0	0	0
Otu00973	0	0	8	3	5	0	0	1	1	0	0	0	0	0	1	2	0	3	0	0	3	0	0	1	1	0	0	0	0	2	2	1	0	0	1	1	0	0	0	0	1	4	2	0	2	4	4	0	0
Otu02780	0	0	0	0	0	0	0	0	0	0	0	0	0	0	0	0	0	0	0	0	0	0	0	0	0	0	0	0	0	0	0	0	0	0	0	0	0	0	0	0	0	0	0	0	0	0	0	0	0
Otu00243	0	0	0	0	0	1	0	0	0	0	0	0	0	0	0	6	0	0	0	0	0	0	1	2	0	14	0	0	0	0	2	0	0	0	0	0	0	0	2	0	0	0	0	0	0	6	0	0	0
Otu00158	0	0	0	0	0	0	0	5	4	0	0	1	3	0	4	4	0	0	0	0	2	0	0	0	0	10	0	0	0	0	0	1	2	0	0	0	0	0	0	0	0	0	3	5	1	4	10	0	0
Otu00202	0	0	0	0	0	0	0	0	0	0	0	0	0	0	3	2	0	0	0	0	0	0	0	0	0	0	0	0	0	0	0	0	0	0	0	0	0	0	0	0	0	0	0	0	0	6	10	0	0
Otu06526	0	0	0	0	0	0	0	0	0	0	0	0	0	0	0	0	0	0	0	0	0	0	0	0	0	0	0	0	0	0	0	0	0	0	0	0	0	0	0	0	0	0	0	0	0	0	0	0	0
Otu01485	0	0	0	0	0	0	0	0	0	0	0	0	0	0	0	0	0	0	0	0	0	0	0	0	0	9	0	0	0	0	0	0	0	0	0	0	0	0	0	0	0	0	0	0	0	0	0	0	0
Otu00777	2	0	0	0	0	0	0	0	2	5	0	0	0	5	0	1	16	6	0	0	0	1	0	0	5	0	0	0	0	2	0	0	0	0	0	0	0	0	0	0	2	8	0	0	0	0	0	0	8
Otu01175	0	0	0	0	0	0	0	0	0	6	3	0	0	0	0	0	11	2	6	0	0	0	0	0	0	0	0	0	0	0	0	0	0	0	11	0	0	1	2	1	0	0	0	0	0	0	0	0	0
Otu00097	23	2	0	0	1	0	0	6	0	19	2	0	0	0	0	0	0	2	0	0	0	0	0	2	0	0	0	0	0	0	0	19	7	0	0	0	1	1	3	0	1	6	0	1	5	0	0	0	0
Otu00277	0	0	0	0	0	0	12	26	20	0	20	8	14	23	30	62	0	33	0	0	0	0	0	49	28	0	0	0	12	28	5	0	0	0	0	0	0	13	22	3	8	8	0	0	0	0	0	1	0
Otu00353	0	1	12	9	7	0	0	0	1	5	2	12	2	4	4	0	0	2	0	0	3	1	8	0	4	0	2	4	2	2	2	0	2	1	4	0	0	0	0	0	2	2	12	0	0	0	4	1	0
Otu00221	0	0	0	0	0	0	27	41	17	0	14	15	8	27	30	71	0	40	0	0	0	0	0	56	32	0	0	0	23	68	5	0	0	0	0	0	0	19	42	5	24	20	0	0	0	0	0	2	0
Otu00009	396	543	5721	4596	22	1009	0	434	1	1305	0	888	449	28	50	73	0	120	775	132	650	34	2095	84	309	6531	283	757	300	10	282	391	645	3124	4223	108	381	2	433	0	1	154	4093	1566	150	218	137	677	6
Otu00070	83	109	129	133	125	75	98	118	154	217	107	63	60	183	71	91	419	358	176	143	166	229	201	97	130	98	294	248	87	176	46	82	123	168	201	135	96	98	134	77	144	353	119	59	498	62	208	107	573
Otu04539	0	0	0	0	0	0	0	0	0	0	0	0	0	0	2	0	0	0	0	0	0	0	0	0	0	0	0	0	0	0	0	0	0	0	0	0	0	0	0	0	0	0	0	0	0	0	0	0	0
Otu00228	0	0	0	0	0	0	23	34	22	0	10	7	22	34	32	62	0	40	0	0	0	0	0	39	40	0	0	0	20	54	10	0	0	0	0	0	0	22	32	7	17	15	0	0	0	0	0	4	0
Otu00167	55	34	92	66	42	46	7	38	12	29	9	34	39	7	12	36	6	6	43	14	95	6	30	10	20	30	4	25	11	3	13	49	25	66	64	145	50	12	42	1	9	10	106	78	54	34	70	25	10
Otu01206	5	1	0	0	0	0	0	0	0	8	1	0	3	0	0	0	0	0	0	0	2	0	0	0	0	6	0	6	4	0	7	7	5	0	0	8	0	0	5	0	6	2	2	0	0	1	6	1	0
Otu01990	0	0	0	0	0	0	0	0	1	0	0	0	0	0	0	0	0	1	0	0	0	0	0	0	0	0	0	0	0	0	0	0	0	0	0	0	0	0	0	0	0	0	0	0	0	0	0	0	0
Otu07987	0	0	0	0	0	0	0	0	0	0	0	0	0	0	0	1	0	0	0	0	0	0	0	0	0	0	0	0	0	0	0	0	0	0	0	0	0	0	0	0	0	0	0	0	0	0	0	0	0
Otu02113	0	0	0	0	0	0	0	0	0	0	0	0	0	0	0	0	0	0	0	0	0	0	0	0	0	0	0	0	0	0	0	0	0	0	0	1	0	0	0	0	0	3	0	0	6	0	0	0	0
Otu00118	120	77	58	81	133	163	86	17	3	276	118	39	40	35	30	9	84	87	213	107	450	4	124	33	73	92	115	46	82	93	35	49	28	25	7	33	43	6	1	2	52	20	16	8	6	29	4	49	28
Otu00102	186	288	358	409	246	277	124	123	44	231	98	80	66	154	50	129	193	137	97	154	269	239	367	307	88	126	236	150	78	109	38	176	256	222	216	352	326	111	107	30	121	159	231	113	224	100	249	108	174
Otu01389	0	0	0	0	0	0	0	0	0	0	0	0	0	0	0	3	0	0	0	0	0	0	0	0	0	3	0	0	0	0	0	0	0	0	0	1	0	0	0	0	0	0	0	0	0	0	0	0	0
Otu01386	1	4	5	4	2	0	0	0	1	0	0	0	2	0	0	2	0	6	2	0	2	0	0	2	1	0	0	0	1	0	0	0	3	0	0	1	1	0	1	0	0	0	0	0	6	3	7	1	7
Otu10397	0	0	0	0	0	0	0	0	0	0	0	0	0	0	0	0	0	0	0	0	0	0	0	0	0	0	0	0	0	0	0	0	0	0	0	0	0	0	0	0	0	0	0	0	0	0	0	0	0
Otu01077	0	0	0	0	6	0	0	0	0	0	1	0	1	3	2	2	0	1	0	0	2	0	1	0	3	0	0	0	1	0	0	0	2	0	0	0	0	0	0	0	1	1	0	3	6	8	0	0	0
Otu09022	0	0	0	0	0	0	0	0	0	0	0	0	0	0	0	0	0	0	0	0	0	0	0	0	0	0	0	0	0	0	0	0	0	0	0	0	0	0	0	0	0	0	0	0	0	2	0	0	0
Otu00185	0	0	99	137	6	23	0	0	483	0	2	0	2	0	0	0	0	0	0	7	0	0	6	43	57	0	0	0	0	0	0	0	0	95	17	0	16	0	0	331	1	0	0	0	0	0	0	0	0
Otu03909	0	0	0	0	0	0	0	0	0	0	0	0	0	0	0	0	0	0	0	0	0	0	0	0	0	0	0	0	0	0	0	0	0	0	0	0	0	0	0	0	0	0	0	0	0	0	0	0	0
Otu00386	0	0	0	7	0	0	0	0	13	0	4	1	1	6	10	0	0	1	0	0	0	0	0	1	2	0	0	0	0	0	2	0	0	0	0	0	0	2	1	5	1	0	0	0	0	0	3	2	0
Otu02567	0	0	0	0	0	0	0	0	0	0	0	0	0	0	0	0	0	0	0	0	0	0	0	0	0	0	0	0	0	0	0	0	0	0	0	0	0	0	0	0	0	0	0	0	0	0	0	0	0
Otu03714	0	0	0	0	0	0	0	0	0	0	0	0	0	0	0	0	0	0	0	0	0	0	0	0	0	0	0	0	0	0	0	0	0	0	0	0	0	0	0	0	0	0	0	0	0	0	0	0	0
Otu02523	0	0	0	0	0	0	0	0	0	0	0	0	0	0	0	0	0	0	0	0	0	0	0	0	0	0	0	0	0	0	0	0	0	0	0	0	0	0	0	0	0	0	0	0	0	0	0	0	0
Otu00255	0	0	0	0	0	0	21	43	21	0	16	7	9	26	25	76	0	47	0	0	0	0	0	44	30	0	0	0	16	45	5	0	0	0	0	0	0	24	24	5	10	15	0	0	0	0	0	4	0
Otu01727	0	1	0	0	1	0	0	0	0	5	1	0	0	0	1	0	7	0	0	0	0	0	0	0	0	0	0	0	0	0	0	0	0	0	0	0	0	1	0	2	0	0	0	0	2	3	0	0	13
Otu00048	112	93	1245	414	7	32	24	186	2	875	57	914	593	97	9	27	5	66	616	63	93	14	149	88	189	3181	1422	416	1119	11	225	111	79	1297	521	3	43	37	292	4	42	527	1190	868	215	6	52	573	4
Otu00094	0	0	0	0	1	1	1	1	2	0	0	0	0	1	6	0	1	0	0	0	0	0	0	1	1	0	0	0	1	0	0	0	0	0	0	0	0	0	0	3	0	0	0	0	0	19	0	0	1
Otu02774	0	0	0	0	0	0	0	0	0	0	0	0	0	0	0	0	0	0	0	0	0	0	0	0	0	0	0	0	0	0	0	0	0	0	0	0	0	0	0	0	0	0	0	0	0	0	0	0	0
Otu04655	0	0	0	0	0	0	0	0	0	0	0	0	0	0	0	0	0	0	0	0	0	0	0	0	0	0	0	0	0	0	0	0	0	0	0	0	0	0	0	0	0	0	0	0	0	0	0	0	0
Otu09024	0	0	0	0	0	0	0	0	0	0	0	0	0	0	0	0	0	0	0	0	0	0	0	0	0	0	0	0	0	0	0	0	0	0	0	0	0	0	0	0	0	0	0	0	0	0	0	0	0
Otu00310	0	0	0	0	0	0	16	18	16	0	2	9	7	9	16	55	0	32	0	0	0	0	0	21	26	0	0	0	17	28	5	0	0	0	0	0	0	13	17	10	12	23	0	0	0	0	0	2	0
Otu00542	0	0	10	1	0	0	0	0	2	18	0	0	0	0	0	1	35	3	0	0	11	17	0	0	2	0	0	83	5	0	1	0	0	31	10	2	4	0	3	0	0	4	0	0	0	0	0	3	34
Otu00077	3	57	14	10	59	191	1353	32	5	490	185	87	63	98	413	115	79	30	129	157	86	68	40	106	254	15	54	140	35	69	4	1	75	51	4	110	116	311	45	24	43	114	118	99	313	298	215	64	129
Otu02486	0	0	0	0	0	0	0	0	0	0	0	0	0	0	0	0	0	0	0	0	0	0	0	0	0	0	0	0	0	0	0	0	0	0	0	0	0	0	0	1	0	0	3	0	0	0	0	0	0
Otu10370	0	0	0	0	0	0	0	0	0	0	0	0	0	0	0	0	0	0	0	0	0	0	0	0	0	0	0	0	0	0	0	0	0	0	0	0	0	0	0	0	0	0	0	0	0	0	0	0	0
Otu00044	372	270	305	371	409	60	304	185	297	0	2	334	15	869	40	209	848	600	748	124	133	210	26	174	278	447	1151	796	308	376	242	265	182	369	282	459	115	241	168	200	0	1	370	6	1363	31	426	236	463
Otu04817	0	0	0	0	0	0	0	0	0	0	0	0	0	0	0	0	0	0	0	0	0	0	0	0	0	0	0	0	2	0	0	0	0	0	0	0	0	0	0	0	0	0	0	0	0	0	0	0	0
Otu02380	0	0	0	0	0	0	0	0	0	0	0	0	0	0	0	0	3	1	0	0	0	0	0	3	0	0	0	0	0	2	0	0	1	0	0	0	0	0	0	0	0	0	0	0	0	0	0	0	2
Otu02169	0	0	0	0	0	0	0	0	0	0	0	0	0	0	0	0	0	0	0	0	0	0	0	0	0	0	0	0	2	0	0	0	0	0	0	0	0	0	0	0	0	0	0	0	0	0	0	0	0
Otu02253	0	0	0	0	0	0	0	0	0	0	0	0	0	0	0	0	0	0	0	0	0	0	0	0	0	0	0	0	0	0	0	0	0	0	0	0	0	0	0	0	0	0	0	0	0	0	0	0	0
Otu02278	0	0	0	0	0	0	0	0	0	0	0	0	0	0	0	0	0	0	0	0	0	0	0	0	0	0	0	0	0	0	0	0	0	0	0	0	0	0	0	0	0	0	0	0	0	0	0	0	0
Otu00043	0	0	2	1	1	0	0	1	4	0	2	1	0	1	0	0	0	1	0	16	0	0	0	1	0	3	0	1	0	3	0	6	1	0	1	0	0	0	0	0	1	2	2	0	0	0	3	0	0
Otu04170	0	0	0	0	0	0	0	0	0	0	0	0	0	0	0	0	0	0	0	0	0	6	0	0	0	0	0	0	0	0	0	0	0	0	0	0	0	0	0	0	0	0	0	0	0	0	0	0	0
Otu02952	0	0	0	0	0	0	0	0	0	0	0	0	0	0	0	0	0	0	0	0	0	0	0	1	0	0	0	0	0	0	0	0	0	0	0	0	0	0	0	0	0	0	0	0	0	0	0	0	0
Otu00206	5	0	1	14	0	0	0	0	10	2	98	0	0	0	0	4	0	0	0	27	44	0	0	8	111	0	0	0	0	0	0	6	0	0	0	0	0	0	0	9	71	0	0	0	0	0	10	0	0
Otu00143	38	88	165	49	8	12	0	5	9	0	13	21	4	12	49	5	43	0	27	26	45	13	1	6	0	35	8	0	15	12	6	32	189	99	9	6	27	3	11	4	9	0	38	12	23	110	2	11	66
Otu00017	458	473	1561	915	540	387	556	632	397	2042	501	1073	1988	867	231	274	954	648	789	410	700	404	1307	328	566	3035	1412	1516	929	321	1622	358	489	2093	1128	633	906	309	670	444	505	1229	2249	2071	1341	210	610	685	504
Otu01618	0	0	0	0	0	0	0	0	0	0	0	0	0	0	0	0	0	0	0	0	0	0	0	0	0	0	0	0	0	0	0	0	0	0	0	0	0	0	0	0	0	0	0	0	0	0	0	0	0
Otu01336	0	0	0	0	0	0	0	0	0	0	0	0	0	0	0	0	0	0	0	0	0	0	0	0	0	0	0	0	0	0	0	0	0	0	0	0	0	0	0	0	0	0	0	0	0	0	0	0	0
Otu01005	2	0	0	0	1	0	1	0	0	0	0	0	0	0	0	1	3	1	5	1	0	5	0	0	0	0	1	0	1	0	0	0	0	0	0	1	0	0	0	2	0	1	0	0	0	0	17	0	2
Otu00733	0	0	0	0	0	0	0	0	0	0	0	0	0	0	0	6	0	0	0	0	0	0	0	0	0	0	0	0	0	0	0	0	0	0	0	0	0	0	0	0	0	0	0	0	0	0	0	0	0
Otu00138	238	2	10	67	4	0	7	12	128	3	192	3	179	19	13	9	0	0	30	0	44	297	14	4	22	7	0	86	3	10	3	140	0	17	139	9	1	11	20	123	162	2	4	359	17	69	53	0	0
Otu00168	44	27	15	13	72	29	18	11	17	100	7	25	14	14	19	11	10	24	21	26	63	30	26	18	10	39	67	48	20	11	9	26	22	11	2	43	42	11	8	3	1	33	31	30	35	20	50	13	0
Otu00980	0	0	0	6	0	5	0	2	2	0	0	0	0	2	0	0	3	1	0	0	11	0	0	5	0	4	0	0	5	0	0	0	0	0	0	0	0	0	0	2	0	0	0	2	0	0	0	0	0
Otu10197	0	0	0	0	0	0	0	0	0	0	0	0	0	0	0	0	0	0	0	0	0	0	0	0	0	0	0	0	0	0	0	0	0	0	0	0	0	0	0	0	0	0	0	0	0	0	0	0	0
Otu00011	1569	1240	2834	3552	1374	4911	4536	895	3716	9645	671	3152	1690	1829	2100	3073	4282	4121	2353	2033	1695	4451	2060	611	2548	7566	10697	5815	3697	2077	1552	1345	1034	1362	2284	1036	3916	3001	630	3210	434	4392	3311	1078	1594	2639	3000	1888	2545
Otu00598	0	0	0	0	0	0	2	0	0	0	0	0	0	3	0	0	0	0	0	0	0	0	0	4	0	0	0	0	0	0	2	2	0	0	0	0	0	1	0	0	0	4	0	0	8	0	0	0	0
Otu00026	30	247	126	51	23	477	168	30	39	33	20	30	23	216	6	14	11	16	7	24	348	200	62	27	95	27	102	354	46	8	92	10	304	44	30	3	208	116	24	10	9	11	13	60	450	0	8	31	9
Otu05198	0	0	0	0	0	0	0	0	0	0	0	0	0	0	0	6	0	2	0	0	0	0	0	3	0	0	0	0	0	0	0	0	0	0	0	0	0	0	0	0	0	0	0	0	0	0	0	0	0
Otu07679	0	0	0	0	0	0	0	0	0	0	0	0	0	0	0	0	0	0	0	0	0	0	0	0	0	0	0	0	0	0	0	0	0	0	0	0	0	0	0	0	0	0	0	0	0	0	0	0	0
Otu04487	0	0	0	0	0	0	0	0	0	0	0	0	0	0	0	0	0	0	0	0	0	0	0	0	0	0	0	0	0	0	0	0	0	0	1	0	0	0	0	0	0	0	0	0	0	0	0	0	0
Otu00197	0	0	0	0	0	0	0	0	0	0	0	0	0	0	0	0	0	0	0	0	0	0	0	0	0	0	0	0	0	0	0	0	0	0	0	0	0	0	0	0	0	0	0	0	0	0	0	0	0
Otu00590	0	0	0	0	0	0	0	0	3	0	0	0	0	0	21	0	0	0	0	46	0	0	0	101	0	0	0	0	0	0	0	0	0	0	0	0	0	0	0	1	1	0	0	0	62	41	0	0	0
Otu09031	0	0	0	0	0	0	0	0	0	0	0	0	0	0	0	0	0	0	0	0	0	0	0	0	0	0	0	0	0	0	0	0	0	0	0	0	0	0	0	0	0	0	0	0	0	0	0	0	0
Otu00229	0	0	0	0	0	0	0	0	0	0	0	0	0	0	0	0	0	0	0	0	0	0	0	0	0	0	0	0	0	0	0	0	0	0	0	0	0	0	0	0	0	0	0	0	0	0	0	0	0
Otu03273	0	0	0	0	0	0	0	0	0	0	0	0	0	0	0	0	0	0	0	0	0	0	0	0	0	0	0	0	0	0	0	0	0	0	0	0	0	0	0	0	0	0	0	0	0	0	0	0	0
Otu03294	0	0	0	0	0	0	0	0	0	0	0	0	0	0	0	0	0	0	0	0	0	0	0	0	0	0	0	0	0	0	0	0	0	0	0	0	0	0	0	0	0	0	0	0	0	0	0	0	0
Otu08080	0	0	0	0	0	0	0	0	0	0	0	0	0	0	0	0	0	0	0	0	0	0	0	0	0	0	0	0	0	0	0	0	0	0	0	0	0	0	0	0	0	0	0	0	0	0	0	0	0
Otu01348	0	0	0	0	0	0	0	0	0	0	0	1	2	0	0	0	0	0	0	0	0	0	0	0	0	0	0	0	0	0	1	0	0	0	0	0	0	0	0	0	0	0	0	0	0	0	0	0	0
Otu04000	0	0	0	0	0	0	0	0	0	0	0	0	0	0	0	0	0	0	0	0	0	0	0	0	0	0	0	0	0	0	0	0	0	0	0	0	0	0	0	0	0	0	0	0	0	0	0	0	0
Otu00297	0	0	0	0	0	0	15	18	8	0	12	16	10	23	15	72	0	39	0	0	0	0	0	22	10	0	0	0	23	53	2	0	0	0	0	0	0	16	6	0	13	20	0	0	0	0	0	8	0
Otu07755	0	0	0	0	0	0	0	0	0	0	0	0	0	0	0	0	0	0	0	0	0	0	0	0	0	0	0	0	0	0	0	0	0	0	0	0	0	0	1	0	0	0	0	0	0	0	0	0	0
Otu01894	0	0	0	0	0	0	0	0	0	0	0	0	0	0	0	0	0	0	0	0	0	0	0	4	0	0	0	0	0	0	6	0	0	0	0	0	0	0	0	0	0	0	0	0	0	0	0	0	0
Otu00220	0	0	0	0	0	0	24	38	6	0	20	19	10	25	28	94	0	41	0	0	0	0	0	43	36	0	0	0	19	81	11	0	0	0	0	0	0	32	30	13	24	18	0	0	0	0	0	6	0
Otu02102	0	0	0	0	0	0	0	0	0	5	0	0	0	0	0	0	0	0	0	0	0	0	0	0	0	1	0	0	0	0	0	0	0	0	0	0	0	0	0	0	0	0	0	0	0	0	0	0	0
Otu01622	0	0	0	0	0	0	2	0	1	1	0	0	0	0	0	0	0	0	0	0	0	0	0	2	0	0	0	3	0	0	3	0	2	0	0	0	0	0	0	0	0	1	0	1	6	0	0	4	4
Otu01155	0	0	0	0	0	0	0	1	0	0	0	2	1	0	0	0	0	0	0	0	0	0	0	0	5	0	0	0	0	0	2	0	0	0	0	0	0	0	1	0	0	0	0	0	0	0	0	3	0
Otu00082	188	129	131	107	309	142	127	177	121	439	135	68	71	411	173	203	264	92	91	111	51	122	192	110	69	37	326	86	85	60	101	175	134	99	86	231	184	96	139	85	69	219	142	71	317	101	256	62	170
Otu05295	0	0	0	0	0	0	0	0	0	0	0	0	0	0	0	0	0	0	0	0	0	0	0	0	0	0	0	0	0	0	0	0	0	0	0	0	0	0	0	0	0	0	0	0	0	0	0	0	0
Otu08219	0	0	0	0	0	0	0	0	0	0	0	0	0	0	0	0	0	0	0	0	0	0	0	0	0	0	0	0	0	2	0	0	0	0	0	0	0	0	0	0	0	0	0	0	0	0	0	0	0
Otu03795	0	0	0	0	0	0	0	0	0	0	1	0	0	0	0	0	0	0	0	0	0	0	0	0	0	0	0	0	0	0	0	0	0	0	0	0	0	0	0	0	0	0	0	0	0	0	0	0	0
Otu04916	0	0	0	0	0	0	0	0	0	0	0	0	0	0	0	0	0	0	0	0	0	0	0	0	0	0	0	0	0	0	0	0	0	0	0	0	0	0	0	0	0	0	0	0	0	0	0	0	0
Otu07315	0	0	0	0	0	0	0	0	0	0	0	0	0	0	0	0	0	0	0	0	0	0	0	0	0	0	0	0	0	0	0	0	0	0	0	0	0	0	0	0	0	0	0	0	0	0	0	0	0
Otu00289	0	0	0	0	0	0	31	21	18	0	7	8	6	33	13	46	0	21	0	0	0	0	0	30	14	0	0	0	10	39	4	0	0	0	0	0	0	6	26	1	14	15	0	0	0	0	0	1	0
Otu00303	0	0	0	0	0	0	10	32	9	0	11	5	14	9	13	49	0	32	0	0	0	0	0	25	28	0	0	0	13	45	10	0	0	0	0	0	0	10	24	4	9	8	0	0	0	0	0	5	0
Otu05706	0	0	0	0	0	0	0	0	0	0	0	0	0	0	0	0	0	0	0	0	0	0	0	0	0	0	0	0	0	0	0	0	0	0	0	0	0	0	0	0	0	0	0	0	0	0	0	0	0
Otu00539	0	0	0	0	1	0	1	0	1	0	0	2	2	0	1	2	0	2	0	0	15	0	6	0	1	0	1	0	0	0	0	0	0	0	0	0	0	0	0	0	0	1	9	3	0	0	4	0	0
Otu04279	0	0	0	0	0	0	0	0	1	0	0	0	0	1	0	0	0	0	0	0	0	0	0	0	0	0	0	0	0	0	0	0	0	0	0	0	0	0	0	0	0	0	0	0	0	0	0	0	0
Otu02522	0	0	0	0	0	0	0	0	0	0	0	0	0	0	0	0	0	0	0	0	0	0	0	0	0	0	0	0	0	0	0	0	0	0	0	0	0	0	0	0	0	2	0	0	0	0	0	0	0
Otu02029	0	0	0	0	0	0	0	0	0	0	0	1	0	0	0	0	0	0	0	0	0	0	0	0	0	0	0	0	0	0	0	0	0	0	0	0	0	0	0	0	0	0	0	0	0	0	0	0	0
Otu09018	0	0	0	0	0	0	0	0	0	0	0	0	0	0	0	0	0	0	0	0	0	0	0	0	0	0	0	0	0	0	0	0	0	0	0	0	0	0	0	0	0	0	0	0	0	0	0	0	0
Otu02564	0	1	0	0	0	0	0	0	0	0	0	0	0	0	2	0	0	0	0	0	0	0	0	0	1	0	0	0	0	0	0	0	0	0	0	0	7	0	1	0	0	0	0	0	0	0	0	0	0
Otu00053	253	163	232	174	279	321	89	97	266	287	114	60	50	283	246	260	247	137	261	168	255	403	295	338	212	195	359	217	217	136	100	206	149	137	75	372	246	73	83	161	120	130	133	67	301	447	379	138	134
Otu03287	0	0	0	0	0	0	0	0	0	0	0	0	0	0	0	0	0	0	0	0	0	0	0	0	0	0	0	0	0	0	0	0	0	0	0	0	0	0	0	0	0	0	0	0	0	0	0	0	0
Otu00231	18	6	0	13	0	3	1	9	12	21	6	0	4	5	6	1	70	67	0	2	0	17	0	0	5	0	12	6	4	1	0	8	23	6	11	14	14	3	13	19	13	7	5	0	23	13	13	0	42
Otu10132	0	0	0	0	0	0	0	0	0	0	0	0	0	2	0	0	0	0	0	0	0	0	0	0	0	0	0	0	0	0	0	0	0	0	0	0	0	0	0	0	0	0	0	0	0	0	0	0	0
Otu00447	0	0	0	0	0	0	0	0	0	0	0	0	0	0	0	5	0	0	0	0	0	0	0	0	0	16	0	0	0	0	0	1	0	0	0	0	0	0	0	0	0	0	0	1	0	0	0	0	0
Otu06280	0	0	0	0	0	0	0	0	0	0	0	0	0	0	0	0	0	0	0	0	0	0	0	0	0	0	0	0	0	0	2	0	0	0	0	0	0	0	0	0	0	0	0	0	0	0	0	0	0
Otu01286	1	0	0	0	0	2	0	0	2	0	0	0	0	0	0	2	0	0	0	0	0	0	0	2	2	0	0	0	0	0	0	2	0	0	0	0	0	0	0	0	0	2	0	0	0	6	0	0	0
Otu01515	0	0	8	0	0	0	3	0	0	0	0	0	0	1	1	3	0	4	0	0	0	0	0	0	2	0	0	0	0	0	0	0	0	0	1	0	0	0	1	0	2	3	0	1	0	0	0	0	0
Otu00109	56	330	140	257	46	18	43	116	120	29	49	40	166	17	44	169	440	184	312	267	73	66	148	61	227	34	220	498	65	25	39	18	620	214	145	40	18	143	232	134	49	41	137	157	144	93	552	81	567
Otu02211	0	0	0	0	0	0	0	0	0	0	0	0	0	0	0	1	0	0	0	0	0	0	0	0	0	0	0	0	0	0	2	0	0	0	0	0	0	0	0	0	0	0	0	0	0	0	0	0	0
Otu00164	13	2	0	5	3	0	0	0	5	2	0	1	0	2	15	1	12	0	0	39	29	2	1	8	1	13	10	2	3	6	11	13	3	3	0	0	9	0	0	2	0	6	1	10	0	16	12	1	17
Otu09032	0	0	0	0	0	0	0	0	0	0	0	0	0	0	0	0	0	0	0	0	0	0	0	0	0	0	0	0	0	0	0	0	0	0	0	0	0	0	0	0	0	0	0	0	0	0	0	0	0
Otu10641	0	0	0	0	0	0	0	0	0	0	0	0	0	0	0	0	0	0	0	0	0	0	0	0	0	0	0	0	0	0	0	0	0	0	0	0	0	0	0	0	0	0	0	0	0	0	0	0	0
Otu01344	0	0	0	0	0	0	3	2	0	0	0	2	0	0	0	0	0	0	0	0	0	7	0	4	0	0	0	0	0	7	2	2	0	0	0	19	0	4	1	0	0	0	0	0	0	5	0	2	0
Otu02353	0	0	0	0	0	0	0	0	0	0	0	0	0	0	0	0	0	0	0	0	0	0	0	0	0	0	0	0	0	0	0	0	0	0	0	0	0	0	0	0	0	0	0	0	0	0	0	0	0
Otu02796	0	0	0	0	0	0	0	0	0	0	0	0	0	0	2	0	0	0	0	0	0	0	0	0	0	0	0	0	0	0	2	0	0	0	0	0	0	0	0	0	0	0	0	0	0	0	0	0	0
Otu00106	49	56	136	62	90	116	40	17	25	68	53	30	16	59	63	27	72	32	57	355	162	70	133	24	32	102	112	79	10	15	28	73	69	96	43	75	70	47	35	31	30	35	70	73	133	92	111	32	96
Otu00081	1248	0	2199	1655	0	1	0	2	189	0	1101	0	0	44	271	43	0	0	0	260	305	0	0	1	0	0	0	0	0	0	63	827	0	996	318	0	1	0	0	114	630	0	6	0	32	256	36	0	1
Otu02861	0	0	0	0	0	0	0	0	0	0	0	0	0	0	0	0	0	1	0	0	0	0	0	0	0	0	0	0	0	0	0	0	0	0	0	0	0	0	0	0	0	0	0	0	0	0	0	0	0
Otu00030	1827	2030	2645	1927	838	4622	219	2192	11	7693	111	2549	2981	430	998	1255	2	1560	1665	2349	5191	11	3021	1156	2387	1509	1723	6854	2703	225	1987	1043	1915	1158	1818	637	1111	187	1075	8	14	1672	2585	1453	942	746	1315	1536	0
Otu01720	0	0	0	0	0	3	0	0	0	0	0	0	0	0	0	0	0	0	0	0	0	0	0	0	0	0	0	0	0	0	0	0	0	0	0	0	0	0	0	0	0	0	0	0	0	0	0	0	0
Otu00160	0	0	0	0	0	0	0	0	5	0	0	0	5	0	5	1	0	0	0	0	0	0	0	0	0	0	0	0	0	0	0	0	0	0	0	0	0	0	0	8	0	0	0	4	0	12	0	0	0
Otu03822	0	0	0	0	0	0	0	0	0	0	0	0	0	0	0	0	0	0	0	0	0	0	0	0	0	0	0	0	0	0	0	0	0	0	0	0	0	0	0	0	0	0	0	0	0	0	0	0	0
Otu01936	0	0	0	1	0	0	0	1	0	0	0	0	0	1	1	0	0	0	0	0	0	0	0	3	1	0	0	1	1	1	0	1	4	0	0	0	0	0	0	2	0	2	0	0	0	0	0	1	0
Otu00193	0	0	0	0	0	0	38	48	15	0	24	20	16	51	48	104	0	51	0	0	0	0	0	79	50	0	0	0	18	84	15	0	0	0	0	0	0	27	36	1	30	13	0	0	0	0	0	8	0
Otu00479	0	0	0	0	0	0	0	0	0	0	0	0	0	0	0	0	0	0	0	0	0	0	0	0	0	0	0	0	0	0	0	0	0	0	0	0	0	0	0	0	0	0	0	0	0	0	0	0	0
Otu04897	0	0	0	0	0	0	0	0	0	0	0	0	0	0	0	0	0	0	0	0	0	0	0	0	0	0	0	0	0	0	0	0	0	0	0	0	0	0	0	0	0	0	0	0	0	0	0	0	0
Otu00483	9	7	13	0	21	9	4	7	1	33	2	3	9	0	4	3	0	0	7	5	34	0	8	2	0	7	0	0	11	1	7	3	10	0	0	19	15	4	7	0	3	12	12	12	9	0	0	0	2
Otu00177	0	28	14	25	32	53	7	10	4	35	3	34	18	24	13	14	4	4	29	8	226	10	63	19	16	78	0	21	42	0	54	0	9	10	28	35	25	6	9	6	5	19	48	23	42	16	28	30	5
Otu05557	0	0	0	0	0	0	0	0	0	0	0	0	0	0	0	0	0	0	0	0	0	0	0	0	0	0	0	0	0	0	0	0	0	0	0	0	0	0	0	0	0	0	0	0	0	0	0	0	0
Otu06567	0	0	0	0	0	0	0	0	0	0	0	0	0	0	0	0	0	0	0	0	0	0	0	0	0	0	0	0	0	0	0	0	0	0	0	0	0	0	0	0	0	0	0	0	0	0	0	0	0
Otu01261	0	0	0	0	0	0	0	0	0	0	0	0	0	0	0	0	0	0	0	0	0	0	0	0	0	0	0	0	0	0	0	0	0	0	0	0	0	0	0	0	0	0	0	0	0	0	0	0	0
Otu00124	0	0	0	0	0	0	0	0	0	0	1	0	0	0	0	0	0	0	0	0	0	0	0	0	0	0	0	0	0	0	0	0	0	0	0	0	0	0	0	0	0	0	0	0	0	0	0	0	0
Otu02318	0	0	0	0	0	0	0	0	0	0	0	0	0	0	0	0	0	0	0	0	0	0	0	0	0	0	0	0	0	0	0	0	0	0	0	0	0	0	1	0	0	0	0	0	0	0	0	0	0
Otu01862	0	0	0	0	0	0	0	0	0	0	0	0	0	2	0	0	0	0	0	0	0	0	0	0	2	0	0	0	0	0	0	0	0	0	0	0	0	0	0	2	0	0	0	0	0	0	0	0	0
Otu01822	0	0	0	3	0	14	0	0	0	0	0	0	0	0	2	2	0	0	0	0	2	0	0	2	0	1	0	0	0	0	0	0	0	0	0	0	5	0	0	0	0	0	0	0	0	3	2	0	0
Otu00035	0	0	0	0	0	1	0	0	0	0	0	0	0	0	2	0	1	0	0	0	2	17	0	0	2	0	0	1	0	0	0	0	0	0	0	0	0	0	0	0	0	2	2	3	0	1	0	0	0
Otu01456	0	0	0	0	0	0	0	0	0	0	0	0	0	0	0	0	0	0	0	0	0	0	0	0	0	0	0	0	0	0	0	0	0	0	0	0	0	0	0	0	0	0	0	0	0	0	0	0	0
Otu01876	0	0	0	0	0	0	0	0	0	0	0	0	0	0	0	0	0	0	0	0	0	0	0	0	0	0	0	0	0	0	0	0	0	0	0	0	0	0	0	0	0	0	0	0	0	0	0	0	0
Otu09027	0	0	0	0	0	0	0	0	0	0	0	0	0	0	0	0	0	0	0	0	0	0	0	0	0	0	0	0	0	4	0	0	0	0	0	0	0	0	0	0	0	0	0	0	0	0	0	0	0
Otu01661	0	0	0	0	0	0	0	0	0	0	0	0	0	0	0	0	0	0	0	0	0	0	0	0	0	0	0	0	0	0	0	0	0	0	0	0	0	0	0	0	0	0	0	0	0	0	0	0	0
Otu00172	28	28	0	9	50	67	25	11	22	24	4	0	21	0	7	2	0	1	15	68	13	0	57	15	5	21	0	63	0	0	8	20	71	0	0	15	41	15	13	16	2	0	0	23	0	38	3	28	0
Otu00063	303	142	432	288	170	328	24	249	59	477	109	152	291	153	90	218	355	235	398	482	221	155	575	247	245	422	475	269	393	113	358	288	163	392	288	260	360	22	173	57	123	281	272	292	196	109	325	320	260
Otu01637	0	0	0	0	0	0	0	0	0	0	0	0	0	0	0	0	0	0	0	0	0	0	0	0	0	0	0	0	0	0	0	0	0	0	0	0	0	0	0	0	0	0	0	0	0	0	0	0	0
Otu00105	5	2	5	11	13	0	9	4	40	144	17	3	2	31	20	26	182	123	165	96	17	175	0	16	64	3	89	284	19	113	13	3	7	3	38	12	0	6	3	65	10	121	15	9	111	39	112	7	413
Otu01339	0	0	0	0	0	0	0	0	0	0	0	0	0	0	0	0	0	0	0	0	0	0	0	0	0	0	0	0	0	0	0	0	0	0	0	0	0	0	0	0	0	0	0	0	0	0	0	0	0
Otu00240	0	0	0	0	0	0	23	41	24	0	14	6	26	26	21	93	0	39	0	0	0	0	0	47	25	0	0	0	17	49	12	0	0	0	0	0	0	26	36	8	16	34	0	0	0	0	0	5	0
Otu00492	12	2	3	0	0	16	2	0	14	0	0	1	1	0	1	2	0	0	0	5	32	0	29	8	6	9	0	16	6	22	37	8	0	0	0	0	0	0	0	7	0	0	0	0	0	2	0	3	0
Otu06297	0	0	0	0	0	0	0	0	0	0	0	0	0	0	0	0	0	0	0	0	0	0	0	0	0	0	0	0	0	0	0	0	0	0	0	0	0	0	0	0	0	0	0	0	0	0	0	0	0
Otu01501	0	0	0	0	0	0	0	0	0	0	0	0	0	0	0	0	0	0	0	0	0	0	0	0	0	0	0	0	0	0	0	0	0	0	0	0	0	0	0	0	0	0	0	0	0	0	0	0	0
Otu00333	0	0	0	0	0	0	4	13	11	0	9	8	3	12	10	57	0	23	0	0	0	0	0	35	11	0	0	0	13	33	6	0	0	0	0	0	0	14	17	8	6	16	0	0	0	0	0	1	0
Otu00374	0	0	5	2	5	5	3	0	1	7	2	0	0	4	2	0	0	8	0	0	0	3	0	2	6	0	6	7	0	5	0	0	0	6	0	15	0	2	0	4	1	2	0	0	6	2	6	4	5
Otu01957	0	0	0	0	0	0	0	0	0	0	0	0	0	1	2	0	0	1	0	0	0	0	0	0	0	0	0	0	0	0	0	0	0	0	0	0	0	0	0	0	0	1	0	0	0	0	0	0	0
Otu00467	0	0	3	0	0	0	0	0	0	0	1	0	0	0	0	0	27	8	0	1	0	15	0	2	0	0	0	0	1	1	0	0	0	1	0	0	0	1	0	0	1	2	0	0	0	0	4	0	10
Otu01148	0	0	0	0	0	0	0	0	0	0	0	0	0	0	0	0	0	0	0	0	0	0	0	0	0	0	0	0	0	0	0	0	0	0	0	0	0	0	0	0	0	0	0	0	0	0	0	0	0
Otu00471	0	0	0	2	7	0	0	0	1	0	0	0	3	0	5	0	2	0	7	6	0	0	8	0	4	0	0	1	0	0	0	0	0	1	0	11	17	0	0	8	0	0	0	0	0	0	8	7	4
Otu00704	2	0	0	0	0	0	0	0	0	0	0	0	0	0	0	0	0	0	0	0	0	0	0	0	0	0	0	0	0	0	0	0	0	0	0	0	0	0	0	0	0	3	0	0	0	0	0	3	0
Otu07841	0	0	0	0	0	0	0	0	0	0	0	0	0	0	0	0	0	0	0	0	0	0	0	0	0	0	0	0	0	0	0	0	0	0	0	0	0	0	0	0	0	0	0	0	0	0	0	0	0
Otu03778	0	0	0	0	0	0	0	0	0	0	0	0	0	0	0	0	0	0	0	0	0	0	0	0	0	0	0	0	0	0	0	0	0	0	0	0	0	0	0	0	0	0	0	0	0	0	0	0	0
Otu07396	0	0	0	0	0	0	0	0	0	0	0	0	0	0	0	0	0	0	0	0	0	0	0	0	0	0	0	0	0	0	0	0	0	0	0	0	0	0	0	0	0	0	0	0	0	0	0	0	0
Otu00330	0	0	0	0	0	0	0	0	0	0	0	0	0	0	0	0	0	0	0	0	0	0	0	0	0	0	0	0	0	0	0	0	0	0	0	0	1	1	0	0	0	0	0	0	0	0	0	0	0
Otu08092	0	0	0	0	0	0	1	0	0	0	0	0	0	0	0	0	0	0	0	0	0	0	0	0	0	0	0	0	0	0	0	0	0	0	0	0	0	0	0	0	0	0	0	0	0	0	0	0	0
Otu03354	0	0	0	0	0	0	0	0	0	0	0	0	0	0	0	0	0	0	0	0	0	0	0	0	0	0	0	0	0	0	0	0	0	0	0	0	0	0	0	0	0	0	0	0	0	0	0	0	0
Otu00075	147	138	280	138	100	151	59	121	239	146	119	31	37	240	131	47	259	59	164	41	204	136	290	85	51	140	446	161	34	29	62	151	147	112	35	77	69	78	66	148	56	75	77	66	365	180	157	70	239
Otu01527	0	0	0	0	0	0	0	0	0	0	0	0	0	0	0	0	0	0	0	0	0	0	0	0	0	0	0	0	0	0	0	0	0	0	0	0	0	0	0	0	0	0	0	0	0	0	0	0	0
Otu00015	894	1079	9064	11741	348	1750	48	5073	22	2597	58	8705	11563	278	106	427	4	88	372	387	409	12	507	170	308	6197	881	478	1287	39	1122	981	1546	7997	10025	472	1547	54	5216	3	44	1489	11027	16440	438	172	446	364	5
Otu00263	0	0	0	0	0	0	23	22	26	0	11	10	6	22	28	58	0	50	0	0	0	0	0	45	21	0	0	0	26	45	3	0	0	0	0	0	0	21	9	6	24	13	0	0	0	0	0	4	0
Otu03709	0	0	0	0	0	0	0	0	0	0	0	0	0	0	0	0	0	0	0	0	0	0	0	0	0	0	0	0	0	0	0	0	0	0	0	0	0	0	0	0	0	0	0	0	0	0	0	0	0
Otu00314	0	0	0	0	0	0	12	22	21	0	10	5	4	15	21	30	0	23	0	0	0	0	0	29	20	0	0	0	16	40	6	0	0	0	0	0	0	19	22	6	7	9	0	0	0	0	0	5	0
Otu00291	0	0	0	0	0	0	10	28	16	0	6	11	3	26	20	63	0	18	0	0	0	0	0	42	28	0	0	0	11	37	4	0	0	0	0	0	0	12	13	3	8	20	0	0	0	0	0	4	0
Otu01268	0	0	0	0	0	0	0	0	0	0	0	0	0	0	0	2	0	0	0	0	0	0	0	0	0	0	0	0	0	0	0	0	0	0	0	0	0	0	0	0	0	0	0	0	0	0	0	0	0
Otu00085	124	213	472	271	84	247	63	26	97	159	51	64	58	45	33	57	194	59	156	128	195	182	400	75	43	296	149	239	105	46	77	115	228	124	36	86	166	30	15	81	33	33	74	111	127	112	171	110	108
Otu00317	0	0	0	0	0	0	10	24	12	0	9	6	11	14	13	38	0	21	0	0	0	0	0	28	20	0	0	0	8	22	2	0	0	0	0	0	0	18	26	2	5	8	0	0	0	0	0	6	0
Otu00125	48	39	61	74	0	0	56	22	25	196	56	28	37	60	20	27	68	38	56	73	16	56	14	25	35	47	61	44	24	25	8	38	68	58	113	0	0	33	36	16	53	117	110	49	175	15	150	30	92
Otu09023	0	0	0	0	0	0	0	0	0	0	0	0	0	0	0	0	0	0	0	0	0	0	0	0	0	0	0	0	0	0	0	0	0	0	0	0	0	0	0	0	0	0	0	0	0	0	0	0	0
Otu10833	0	0	0	0	0	0	0	0	0	0	0	0	0	0	0	0	0	0	0	0	0	0	0	1	0	0	0	0	0	0	0	0	0	0	0	0	0	0	0	0	0	0	0	0	0	0	0	0	0
Otu00159	25	0	25	18	6	30	3	0	3	0	6	13	5	11	15	13	5	1	0	3	30	0	9	4	0	5	0	8	1	0	10	17	0	1	0	1	8	1	0	2	0	0	0	10	1	0	0	2	0
Otu03772	0	0	0	0	0	0	0	0	0	0	0	0	0	0	0	0	0	0	0	0	0	0	0	0	0	0	0	0	0	0	0	0	0	0	0	0	0	0	0	0	0	0	0	0	0	0	0	0	0
Otu02367	0	0	0	2	0	0	0	0	0	0	0	0	0	0	0	0	0	0	0	0	0	0	0	0	0	0	1	0	0	0	0	0	2	0	0	0	0	0	0	0	0	0	0	0	0	0	0	0	0
Otu03037	0	0	0	0	0	0	1	0	0	0	0	0	0	0	0	0	0	0	0	0	0	0	1	0	0	0	0	0	0	0	0	0	0	0	0	0	0	0	0	1	0	0	0	0	0	0	0	0	0
Otu04888	0	0	0	0	0	0	0	0	0	0	0	0	0	0	0	0	0	0	0	0	0	0	0	0	0	0	0	0	0	0	0	0	0	0	0	0	0	0	0	0	0	0	0	0	0	0	0	0	0
Otu00473	0	0	0	0	0	0	0	0	3	0	0	0	0	0	8	0	0	0	3	0	0	0	0	0	0	1	0	0	0	0	1	0	1	0	0	0	0	0	0	6	0	0	0	0	0	11	0	0	0
Otu02280	0	0	0	0	0	0	0	0	0	0	0	1	0	0	0	0	0	0	0	1	0	8	0	0	0	0	0	0	0	0	0	0	0	0	0	0	0	0	0	0	0	0	0	0	0	0	3	0	0
Otu03300	0	0	0	0	0	0	0	0	0	0	0	0	0	0	0	0	0	0	0	0	0	0	0	0	0	0	0	0	0	0	0	0	0	0	0	0	0	0	0	0	0	0	0	0	0	0	0	0	0
Otu00150	133	51	67	66	71	108	23	26	61	96	25	9	13	78	65	33	0	0	0	0	0	0	1	6	0	1	0	2	2	0	2	110	81	69	38	50	107	14	36	50	13	45	37	39	105	42	135	0	0
Otu01986	0	0	0	0	0	0	0	0	0	7	0	0	0	4	0	0	0	0	0	0	0	0	0	0	0	0	0	0	1	6	0	0	0	0	0	0	0	0	0	0	0	7	0	0	0	0	0	0	0
Otu00326	0	0	0	0	0	0	12	19	18	0	22	8	9	25	8	25	0	22	0	0	0	0	0	16	20	0	0	0	18	30	4	0	0	0	0	0	0	14	12	7	6	9	0	0	0	0	0	1	0
Otu05251	0	0	0	0	0	0	0	0	0	0	0	0	0	0	0	0	0	0	0	0	0	0	0	0	0	0	0	0	0	0	0	0	0	0	0	0	0	0	0	0	0	0	0	0	0	0	0	0	0
Otu00286	0	0	0	0	0	0	20	28	12	0	13	11	14	21	27	50	0	34	0	0	0	0	0	30	26	0	0	0	20	47	5	0	0	0	0	0	0	13	20	7	11	9	0	0	0	0	0	4	0
Otu00410	0	0	0	0	0	0	0	0	0	0	1	0	0	0	0	0	0	0	0	0	0	0	0	0	0	0	0	0	0	0	0	0	0	0	0	0	0	0	0	0	0	0	0	0	0	0	0	0	0
Otu03321	0	0	0	0	0	0	0	0	0	0	0	0	0	0	0	0	0	0	0	0	0	0	0	0	0	0	0	0	0	0	0	0	0	0	0	0	0	0	0	0	0	0	0	0	0	0	0	0	0
Otu06500	0	0	0	0	0	0	0	0	0	0	0	0	0	0	0	0	0	0	0	0	0	0	0	0	0	0	0	0	0	0	0	0	0	0	0	0	0	0	0	0	0	0	0	0	0	0	0	0	0
Otu10922	0	0	0	0	0	0	0	0	0	0	0	0	0	0	0	0	0	0	0	0	0	0	0	0	0	0	0	0	0	0	0	0	0	0	0	0	0	0	0	0	0	0	0	0	0	0	0	0	0
Otu01564	0	0	0	0	0	0	0	0	0	0	0	0	1	0	0	1	0	0	0	0	0	0	0	0	0	2	0	0	0	0	4	0	0	0	0	0	0	0	0	0	0	0	0	0	6	0	15	0	0
Otu02218	0	0	0	0	0	0	0	0	0	0	0	0	0	0	0	0	0	0	0	0	0	0	0	0	0	0	0	0	0	0	0	0	0	0	0	0	0	0	0	1	0	0	0	0	0	0	0	0	0
Otu01266	7	0	0	0	0	0	0	0	0	0	0	0	2	0	1	0	0	0	6	11	33	0	0	0	0	0	0	0	0	0	0	7	0	0	0	0	0	0	0	0	2	0	0	0	0	0	0	11	0
Otu09019	0	0	0	0	0	0	0	0	0	0	0	0	0	0	0	0	0	0	0	0	0	0	0	0	0	0	0	0	0	0	0	0	0	0	0	0	0	0	0	0	0	0	0	0	0	0	0	0	0
Otu03973	0	0	0	0	0	0	0	0	0	0	0	0	0	0	0	0	0	0	0	0	0	0	0	0	0	0	0	0	0	0	0	0	0	0	0	0	0	0	0	0	0	0	0	0	0	0	0	0	0
Otu00607	7	0	0	0	0	0	0	0	2	0	0	0	1	0	0	0	0	0	0	0	0	0	0	0	0	0	0	0	0	0	0	18	1	0	0	2	0	0	0	0	0	0	0	0	0	0	0	0	0
Otu02786	0	0	0	0	0	0	1	0	0	0	0	0	0	0	0	0	0	0	0	0	0	0	0	0	0	0	0	0	0	0	0	0	0	0	0	0	0	0	0	0	0	0	0	0	0	0	0	0	0
Otu00192	0	0	0	0	0	0	26	53	36	0	17	28	10	60	42	106	0	66	0	0	0	0	0	54	35	0	0	0	16	97	14	0	0	0	0	0	0	32	24	3	27	26	0	0	0	0	0	9	0
Otu00187	0	0	0	0	0	0	30	58	41	0	30	17	17	64	49	120	0	57	0	0	0	0	0	91	38	0	0	0	41	106	19	0	0	0	0	0	0	46	50	3	28	32	0	0	0	0	0	7	0
Otu02755	0	0	0	0	0	0	0	0	0	0	0	0	0	0	0	0	0	0	0	0	0	0	0	0	0	0	0	0	0	0	0	0	0	0	0	0	0	0	0	0	0	0	0	0	0	0	0	0	0
Otu00083	7	1	6	0	79	16	26	16	9	21	12	5	7	8	47	0	0	0	0	70	12	0	0	95	6	0	0	0	2	0	1	9	0	0	0	0	2	5	3	4	5	4	0	0	3	13	0	6	0
Otu00279	9	2	0	1	0	1	1	2	6	1	1	0	0	1	1	2	6	0	0	0	0	3	3	0	3	0	0	2	7	0	0	2	5	9	0	4	0	1	6	4	4	3	9	0	4	8	1	2	2
Otu04213	0	0	0	0	0	0	0	0	0	0	0	0	0	0	0	0	0	0	1	0	0	0	0	0	0	0	0	0	0	0	1	0	0	0	0	0	0	0	0	0	0	0	0	0	0	0	0	0	0
Otu00249	0	0	0	0	0	0	31	48	15	0	13	8	10	38	24	77	0	39	0	0	0	0	0	44	34	0	0	0	25	52	16	0	0	0	0	0	0	15	13	2	20	30	0	0	0	0	0	5	0
Otu00176	8	0	0	6	0	3	3	4	0	8	1	14	7	8	1	0	0	0	0	3	19	0	0	6	2	5	3	1	1	0	16	4	7	4	9	0	0	8	6	0	1	10	22	0	29	5	0	0	0
Otu00276	0	7	0	6	2	0	0	0	1	8	0	2	0	0	0	0	0	0	0	0	20	7	6	3	2	15	0	8	0	0	2	0	13	0	0	0	11	2	0	0	0	4	0	0	0	0	0	0	0
Otu00090	78	114	9	33	36	4	7	25	1	69	67	2	0	17	33	31	29	7	4	4	0	7	0	86	19	0	1	0	0	1	0	80	150	17	90	84	19	9	30	2	72	88	2	0	44	51	106	0	55
Otu10463	0	0	0	0	0	0	0	0	0	0	0	0	0	0	0	0	0	0	0	0	0	0	0	0	0	0	0	0	0	0	0	0	0	0	0	0	0	0	0	0	0	0	0	0	0	0	0	0	0
Otu01328	0	0	0	0	0	0	0	3	0	0	0	1	2	0	0	1	0	1	0	0	0	0	0	0	0	0	0	0	0	0	0	0	0	0	0	0	0	0	1	0	0	0	0	0	0	0	0	6	0
Otu01917	0	0	0	0	0	0	0	2	0	0	0	0	0	2	0	0	0	0	0	0	0	0	0	0	0	0	0	0	0	0	0	0	0	0	0	0	0	0	0	0	0	0	0	0	0	0	0	0	0
Otu03281	0	0	0	0	0	0	0	0	1	0	0	0	0	0	0	2	0	0	0	0	0	0	0	0	0	0	0	0	0	0	0	0	0	0	0	0	0	0	0	0	1	0	0	0	0	0	0	0	0
Otu02135	0	0	0	0	0	0	0	0	0	0	0	0	0	0	0	0	0	0	0	0	0	0	0	0	0	0	0	0	0	0	0	0	0	0	0	0	0	1	0	0	0	0	0	0	0	0	0	3	0
Otu00327	2	2	0	0	0	0	2	0	0	0	0	0	0	2	3	0	2	0	0	0	0	0	0	0	0	0	1	0	0	0	0	1	1	0	0	0	3	0	3	4	2	1	0	0	2	5	0	1	1
Otu02426	0	0	0	0	0	0	0	0	0	0	0	0	0	0	0	0	0	0	0	0	0	0	0	0	0	0	0	0	0	0	0	0	0	0	0	0	0	0	0	0	0	0	0	0	0	0	0	0	0
Otu10223	0	0	0	0	0	0	0	0	0	0	0	0	0	0	0	0	0	0	0	0	0	0	0	0	0	0	0	0	0	0	0	0	0	0	0	0	0	0	0	0	0	0	0	0	0	0	0	0	0
Otu00929	0	0	0	23	0	0	0	0	0	0	0	0	0	0	0	0	0	0	0	0	0	0	0	0	0	0	0	0	0	0	0	0	0	0	0	0	0	0	0	0	0	0	0	0	0	0	0	0	0
Otu00368	0	0	0	0	0	0	0	0	0	0	0	0	0	0	0	0	0	0	0	0	0	0	0	0	0	0	0	0	0	0	0	0	0	0	0	0	0	0	0	0	0	0	0	0	0	0	0	0	0
Otu05617	0	0	0	0	0	0	0	0	0	0	0	0	0	0	0	0	0	0	0	0	0	0	0	0	0	0	0	0	0	0	0	0	0	0	0	0	0	0	0	0	0	0	0	0	0	0	0	0	0
Otu00438	15	34	7	6	8	0	1	1	4	0	0	0	0	3	0	0	35	3	0	0	0	0	0	4	2	0	10	12	3	0	0	7	7	0	7	0	6	4	0	5	0	1	1	0	9	0	0	0	32
Otu10191	0	0	0	0	0	1	0	0	0	0	0	0	0	0	0	0	0	0	0	0	0	0	0	0	0	0	0	0	0	0	0	0	0	0	0	0	0	0	0	0	0	0	0	0	0	0	0	0	0
Otu00022	582	670	1434	482	397	450	12	154	372	45	980	227	903	25	1477	49	72	76	357	859	1055	318	227	158	99	385	284	0	3	172	838	494	922	899	133	324	694	2	255	341	678	51	292	1088	38	1734	94	1286	113
Otu00716	0	0	0	0	0	0	2	0	4	2	0	6	0	6	0	0	0	6	0	0	0	0	0	3	2	3	11	14	4	1	0	0	0	0	0	0	0	0	0	8	3	3	20	0	0	0	0	1	0
Otu00060	118	107	229	418	89	46	198	47	941	322	48	105	77	357	20	37	25	26	157	232	52	25	51	121	524	173	49	14	2	21	11	95	141	129	167	52	33	286	78	403	42	216	66	80	606	37	106	32	31
Otu00332	0	0	0	0	0	0	0	0	0	29	54	0	0	0	0	3	0	0	0	0	0	69	0	0	0	0	0	0	0	0	0	0	0	0	0	0	0	0	0	0	65	30	0	0	0	0	33	0	0
Otu02332	0	0	0	0	0	0	0	0	0	0	0	0	0	0	0	0	0	0	0	0	0	0	0	0	0	0	0	0	0	0	0	0	0	0	0	0	0	0	0	0	0	0	0	0	0	0	0	0	0
Otu00210	0	0	0	0	0	0	10	38	24	0	10	8	8	44	35	87	0	32	0	0	0	0	0	47	38	0	0	0	28	71	3	0	0	0	0	0	0	39	33	8	17	17	0	0	0	0	0	8	0
Otu00157	0	3	0	2	0	0	0	6	4	0	3	2	0	1	6	9	14	1	8	1	1	0	0	6	0	0	0	0	4	1	2	9	0	3	0	18	3	1	16	6	3	0	2	11	14	7	9	1	9
Otu00104	276	142	0	120	89	148	44	83	130	14	151	53	110	14	251	13	118	189	177	302	159	341	291	57	91	73	51	34	9	74	91	110	91	0	110	92	170	26	51	55	79	13	102	167	25	258	17	137	231
Otu00152	80	59	0	0	47	40	0	0	0	0	0	20	0	28	0	0	6	12	16	25	88	23	49	7	12	31	32	48	12	9	26	52	52	0	0	71	37	0	0	0	0	0	39	0	74	0	0	9	26
Otu00961	0	0	4	0	23	0	6	3	2	23	2	2	0	7	2	1	0	0	0	0	0	0	0	6	1	4	0	0	0	1	0	0	0	0	0	9	0	7	0	7	0	1	0	0	10	0	7	0	0
Otu00287	19	25	18	15	0	86	6	5	0	26	4	3	5	17	0	5	6	4	16	13	38	13	93	4	3	30	7	35	12	1	12	28	10	14	0	8	67	12	0	1	3	6	17	11	37	15	17	19	10
Otu02063	0	0	0	0	0	0	0	0	0	0	0	0	0	2	2	0	0	0	0	0	0	0	0	0	0	0	0	0	0	0	0	0	0	0	0	0	0	0	0	0	0	1	0	0	0	0	0	0	0
Otu00056	0	0	109	1	0	0	1	0	2500	0	5	0	0	1	5414	284	1	0	0	764	0	0	0	0	0	1	8	0	1	0	0	0	1	67	0	0	0	0	0	1433	0	3	1	0	0	4652	316	2	0
Otu00196	7	12	16	5	11	3	13	0	2	21	7	4	3	21	0	1	2	11	0	1	1	0	3	1	0	5	11	0	11	0	3	12	5	12	22	66	40	25	1	6	4	40	5	0	53	4	37	0	1
Otu03008	0	0	0	0	0	0	0	0	0	0	0	0	0	0	0	0	0	0	0	0	0	0	0	0	0	0	0	0	0	0	0	0	0	0	0	0	0	0	0	0	0	0	0	0	0	0	0	0	0
Otu05710	0	0	0	0	0	0	0	0	0	0	0	0	0	0	0	0	0	0	0	0	0	0	0	0	0	0	0	0	0	0	0	0	0	0	0	0	0	0	0	0	0	0	0	0	0	0	0	0	0
Otu02331	0	0	0	0	0	0	0	0	0	0	0	0	0	0	0	0	0	0	0	0	0	0	0	0	0	0	0	0	0	0	0	0	0	0	0	0	0	0	0	0	0	0	0	0	0	0	0	0	0
Otu03292	0	1	0	0	0	0	0	0	0	0	0	0	1	0	0	0	0	0	0	0	0	0	0	0	0	0	0	0	0	0	0	0	0	0	0	0	0	0	0	0	0	0	0	0	0	0	0	0	0
Otu00752	0	0	0	0	0	0	0	0	0	0	0	0	0	0	0	0	0	0	0	0	0	0	0	0	0	0	0	0	0	0	0	0	0	0	0	0	0	0	0	0	0	0	0	0	0	0	0	0	0
[truncated: 19 more columns]

## Sheet: TopBlastnHits
#	ID	Genus	Species	Strain	MaxScore	TotScore	Coverage	Evalue	%Ident	Accecession
1	Otu00062	Acetatifactor	muris	CT-m2	407	407	100	2e-113	95.65	NR_117905.1
2	Otu00309	Intestinimonas	butyriciproducens	SRB-521-5-I	379	379	100	4e-105	93.68	NR_118554.1
3	Otu00980	Lachnoclostridium	pacaense	Marseille-P3100	379	379	100	4e-105	93.68	NR_147396.1
4	Otu01315	Oscillibacter	ruminantium	GH1	429	429	100	3e-120	97.23	NR_118156.1
5	Otu01061	Pseudomonas	caeni	HY-14	468	468	100	7e-132	100	NR_116388.1
6	Otu05198	Akkermansia	muciniphila	ATCC BAA-835	457	457	100	2e-128	99.21	NR_074436.1
7	Otu07002	Escherichia	marmotae	HT073016	462	462	100	3e-130	99.6	NR_136472.1
8	Otu01349	Flintibacter	butyricus	BLS21	412	412	100	4e-115	96.08	NR_144611.1
9	Otu01869	Escherichia	marmotae	HT073016	462	462	100	3e-130	99.6	NR_136472.1
10	Otu00447	Psychrobacillus	lasiicapitis	NEAU-3TGS17	302	302	100	8e-82	88.24	NR_159144.1
11	Otu00125	Coprococcus	comes	ATCC 27758	429	429	100	3e-120	97.23	NR_044048.1
12	Otu02574	Treponema	porcinum	'14V28	340	340	100	2e-93	90.91	NR_042942.1
13	Otu00313	Paludicola	psychrotolerans	NC1253	350	350	100	3e-96	91.67	NR_158111.1
14	Otu07628	Escherichia	marmotae	HT073016	462	462	100	3e-130	99.6	NR_136472.1
15	Otu00023	Lactobacillus	gasseri	ATCC 33323 JCM 1131	468	468	100	7e-132	100	NR_075051.2
16	Otu00573	Roseburia	hominis	A2-183	396	396	100	4e-110	94.86	NR_074809.1
17	Otu00142	[Clostridium]	symbiosum	ATCC 14940	296	296	100	4e-80	86.96	NR_118730.1
18	Otu02567	Gracilibacter	thermotolerans	JW/YJL-S1	318	318	100	8e-87	89.33	NR_115693.1
19	Otu00725	Intestinimonas	butyriciproducens	SRB-521-5-I	340	340	100	2e-93	90.98	NR_118554.1
20	Otu02774	[Clostridium]	leptum	DSM 753	418	418	100	8e-117	96.44	NR_114789.1
21	Otu00026	[Clostridium]	saccharolyticum	WM1	412	412	100	4e-115	96.05	NR_102852.1
22	Otu03749	Proteiniphilum	saccharofermentans	M3/6	396	396	100	4e-110	94.88	NR_148807.1
23	Otu00052	Listeria	riparia	FSL S10-1204	302	302	100	8e-82	88.14	NR_133772.1
24	Otu00168	Gracilibacter	thermotolerans	JW/YJL-S1	340	340	100	2e-93	90.94	NR_115693.1
25	Otu00300	[Clostridium]	saccharogumia	SDG-Mt85-3Db	455	455	100	6e-128	99.21	NR_043550.1
26	Otu05710	Escherichia	marmotae	HT073016	462	462	100	3e-130	99.6	NR_136472.1
27	Otu08031	Escherichia	marmotae	HT073016	462	462	100	3e-130	99.6	NR_136472.1
28	Otu00314	Akkermansia	muciniphila	ATCC BAA-835	462	462	100	3e-130	99.6	NR_074436.1
29	Otu06424	Acholeplasma	cavigenitalium	GP3	399	399	100	3e-111	95.24	NR_115263.1
30	Otu01348	Bifidobacterium	adolescentis	ATCC 15703	462	462	100	3e-130	99.6	NR_074802.2
31	Otu04279	Escherichia	marmotae	HT073016	462	462	100	3e-130	99.6	NR_136472.1
32	Otu00221	Akkermansia	muciniphila	ATCC BAA-835	462	462	100	3e-130	99.6	NR_074436.1
33	Otu02464	[Eubacterium]	siraeum	ATCC 29066	315	315	100	1e-85	88.63	NR_118675.1
34	Otu02187	Escherichia	marmotae	HT073016	462	462	100	3e-130	99.6	NR_136472.1
35	Otu10604	Escherichia	marmotae	HT073016	462	462	100	3e-130	99.6	NR_136472.1
36	Otu00158	Bacteroides	xylanolyticus	X5-1	302	302	100	8e-82	88.19	NR_104899.1
37	Otu02786	Escherichia	marmotae	HT073016	462	462	100	3e-130	99.6	NR_136472.1
38	Otu02097	Escherichia	marmotae	HT073016	462	462	100	3e-130	99.6	NR_136472.1
39	Otu00678	Akkermansia	muciniphila	ATCC BAA-835	462	462	100	3e-130	99.6	NR_074436.1
40	Otu00671	Gracilibacter	thermotolerans	JW/YJL-S1	296	296	100	4e-80	87.75	NR_115693.1
41	Otu00386	[Clostridium]	lavalense	CCRI-9842	418	418	100	8e-117	96.44	NR_044289.1
42	Otu00284	Akkermansia	muciniphila	ATCC BAA-835	462	462	100	3e-130	99.6	NR_074436.1
43	Otu10918	Escherichia	marmotae	HT073016	462	462	100	3e-130	99.6	NR_136472.1
44	Otu10197	Mariniphaga	anaerophila	Fu11-5	340	340	100	2e-93	90.91	NR_134076.1
45	Otu00141	Fournierella	massiliensis	AT2	433	433	99	3e-121	97.62	NR_156911.1
46	Otu10532	Escherichia	marmotae	HT073016	462	462	100	3e-130	99.6	NR_136472.1
47	Otu01622	Ihubacter	massiliensis	Marseille-P2843	388	388	100	6e-108	94.44	NR_144749.1
48	Otu02284	Escherichia	marmotae	HT073016	462	462	100	3e-130	99.6	NR_136472.1
49	Otu01868	Treponema	brennaborense	DD5/3	363	363	100	4e-100	92.49	NR_074742.1
50	Otu01990	Escherichia	marmotae	HT073016	462	462	100	3e-130	99.6	NR_136472.1
51	Otu00240	Akkermansia	muciniphila	ATCC BAA-835	462	462	100	3e-130	99.6	NR_074436.1
52	Otu10615	Escherichia	marmotae	HT073016	462	462	100	3e-130	99.6	NR_136472.1
53	Otu02755	Anaerocolumna	cellulosilytica	SN021	324	324	100	2e-88	89.72	NR_151895.1
54	Otu00326	Akkermansia	muciniphila	ATCC BAA-835	462	462	100	3e-130	99.6	NR_074436.1
55	Otu01911	Escherichia	marmotae	HT073016	462	462	100	3e-130	99.6	NR_136472.1
56	Otu00361	Spiroplasma	lampyridicola	PUP-1	261	261	100	1e-69	85.32	NR_025706.1
57	Otu01111	[Clostridium]	xylanolyticum	DSM 6555	374	374	100	2e-103	93.28	NR_037068.1
58	Otu01657	Anaerocolumna	aminovalerica	JCM 11016	329	329	100	4e-90	90.2	NR_113199.1
59	Otu02087	Escherichia	marmotae	HT073016	462	462	100	3e-130	99.6	NR_136472.1
60	Otu01015	Lachnoclostridium	phytofermentans	ISDg	333	333	99	3e-91	90.48	NR_074652.1
61	Otu00265	Akkermansia	muciniphila	ATCC BAA-835	462	462	100	3e-130	99.6	NR_074436.1
62	Otu00064	Lactococcus	taiwanensis	'0905C15	466	466	100	3e-131	100	NR_114327.1
63	Otu00539	Ihubacter	massiliensis	Marseille-P2843	388	388	100	6e-108	94.44	NR_144749.1
64	Otu04817	Escherichia	marmotae	HT073016	462	462	100	3e-130	99.6	NR_136472.1
65	Otu04539	Escherichia	marmotae	HT073016	462	462	100	3e-130	99.6	NR_136472.1
66	Otu01661	[Clostridium]	scindens	ATCC 35704	324	324	100	2e-88	89.72	NR_028785.1
67	Otu02230	Escherichia	marmotae	HT073016	462	462	100	3e-130	99.6	NR_136472.1
68	Otu00280	[Clostridium]	polysaccharolyticum	DSM 1801	383	383	100	3e-106	94.09	NR_119085.1
69	Otu01212	hylococcus edaphicus strain CCM 8730	468 100% 7e-132 100.00 NR_074999.2 Staphylococcus edaphicus strain CCM 8730	subsp. saprophyticus ATCC 15305 1... 468 468 100% 7e-132 100.00 NR_074999.2 Staphylococcus edaphicus strain CCM 8730	468	468	100	7e-132	100	NR_156818.1
70	Otu00116	Flintibacter	butyricus	BLS21	385	385	100	8e-107	94.07	NR_144611.1
71	Otu02350	Escherichia	marmotae	HT073016	462	462	100	3e-130	99.6	NR_136472.1
72	Otu10381	[Clostridium]	methylpentosum	R2	416	416	100	3e-116	96.44	NR_029355.1
73	Otu01917	Escherichia	marmotae	HT073016	462	462	100	3e-130	99.6	NR_136472.1
74	Otu00934	Parasporobacterium	paucivorans	SYR1	374	374	100	2e-103	93.28	NR_025390.1
75	Otu00197	Saccharofermentans	acetigenes	P6	318	318	100	8e-87	89.37	NR_115340.1
76	Otu04888	Escherichia	marmotae	HT073016	462	462	100	3e-130	99.6	NR_136472.1
77	Otu00373	Sporobacter	termitidis	SYR	396	396	100	4e-110	94.88	NR_044972.1
78	Otu01963	[Clostridium]	scindens	ATCC 35704	385	385	100	8e-107	94.07	NR_028785.1
79	Otu10663	Monoglobus	pectinilyticus	'14	268	268	100	8e-72	85.83	NR_159227.1
80	Otu02026	[Bacillus]	selenitireducens	MLS10	318	318	100	8e-87	89.33	NR_075008.1
81	Otu05706	Escherichia	marmotae	HT073016	462	462	100	3e-130	99.6	NR_136472.1
82	Otu00043	Anaeroplasma	varium	A2-T	320	320	100	2e-87	89.33	NR_044663.2
83	Otu00552	Anoxynatronum	buryatiense	Su22	228	228	100	1e-59	83	NR_159150.1
84	Otu00327	[Clostridium]	hylemonae	DSM 15053 strain TN-271	440	440	100	2e-123	98.02	NR_112089.1
85	Otu00310	Akkermansia	muciniphila	ATCC BAA-835	462	462	100	3e-130	99.6	NR_074436.1
86	Otu03033	Escherichia	marmotae	HT073016	462	462	100	3e-130	99.6	NR_136472.1
87	Otu00169	Gracilibacter	thermotolerans	JW/YJL-S1	329	329	100	4e-90	90.2	NR_115693.1
88	Otu01386	Eubacterium	coprostanoligenes	HL	396	396	100	4e-110	94.86	NR_104907.1
89	Otu00249	Akkermansia	muciniphila	ATCC BAA-835	462	462	100	3e-130	99.6	NR_074436.1
90	Otu00191	Anaerotignum	aminivorans	SH021	379	379	100	4e-105	93.73	NR_158113.1
91	Otu04323	Escherichia	marmotae	HT073016	462	462	100	3e-130	99.6	NR_136472.1
92	Otu04170	Kineothrix	alysoides	KNHs209	396	396	100	4e-110	94.86	NR_156081.1
93	Otu01372	Holdemania	filiformis	J1-31B-1	244	244	100	1e-64	84.19	NR_029335.1
94	Otu00737	Anaerotruncus	rubiinfantis	MT15	405	405	100	6e-113	95.63	NR_147398.1
95	Otu05570	Escherichia	marmotae	HT073016	462	462	100	3e-130	99.6	NR_136472.1
96	Otu00234	Faecalicatena	orotica	DSM 1287	401	401	100	8e-112	95.26	NR_117130.1
97	Otu00060	Roseburia	intestinalis	DSM 14610	468	468	100	7e-132	100	NR_117758.1
98	Otu01148	[Clostridium]	methylpentosum	R2	399	399	100	3e-111	95.26	NR_029355.1
99	Otu03772	Escherichia	marmotae	HT073016	462	462	100	3e-130	99.6	NR_136472.1
100	Otu00241	Anaerotignum	lactatifermentans	G17	401	401	100	8e-112	95.26	NR_025651.1
101	Otu05247	Luteitalea	pratensis	HEG_-6_39	219	219	98	8e-57	82.61	NR_156918.1
102	Otu00189	Ihubacter	massiliensis	Marseille-P2843	422	422	100	6e-118	96.83	NR_144749.1
103	Otu03909	Escherichia	marmotae	HT073016	462	462	100	3e-130	99.6	NR_136472.1
104	Otu00167	Papillibacter	cinnamivorans	CIN1	370	370	100	2e-102	92.89	NR_025025.1
105	Otu02938	Escherichia	marmotae	HT073016	462	462	100	3e-130	99.6	NR_136472.1
106	Otu04916	Escherichia	marmotae	HT073016	462	462	100	3e-130	99.6	NR_136472.1
107	Otu00271	Akkermansia	muciniphila	ATCC BAA-835	462	462	100	3e-130	99.6	NR_074436.1
108	Otu06498	Irregularibacter	muris	'2PG-426-CC-4.2	401	401	100	8e-112	95.26	NR_144613.1
109	Otu02679	Escherichia	marmotae	HT073016	462	462	100	3e-130	99.6	NR_136472.1
110	Otu01889	Eubacterium	coprostanoligenes	HL	390	390	100	2e-108	94.47	NR_104907.1
111	Otu01541	Bactoderma	rosea	BKMW 1344	150	150	96	3e-36	78.23	NR_104885.1
112	Otu03380	Escherichia	marmotae	HT073016	462	462	100	3e-130	99.6	NR_136472.1
113	Otu01219	Longibaculum	muris	MT10-315-CC-1.2-2	427	427	100	1e-119	97.22	NR_144615.1
114	Otu04885	Escherichia	marmotae	HT073016	462	462	100	3e-130	99.6	NR_136472.1
115	Otu09018	Ercella	succinigenes	ZWB	357	357	100	2e-98	92.13	NR_134026.1
116	Otu02028	Lutispora	thermophila	DSM 19022 strain EBR46	363	363	100	4e-100	92.49	NR_041236.1
117	Otu02634	Escherichia	marmotae	HT073016	462	462	100	3e-130	99.6	NR_136472.1
118	Otu02102	Abyssivirga	alkaniphila	L81	335	335	100	8e-92	90.59	NR_148837.1
119	Otu01792	Guggenheimella	bovis	OMZ 913	261	261	100	1e-69	85.43	NR_042818.1
120	Otu00205	Negativibacillus	massiliensis	Marseille-P3213	377	377	100	1e-104	93.65	NR_147378.1
121	Otu01364	[Clostridium]	lavalense	CCRI-9842	363	363	100	4e-100	92.49	NR_044289.1
122	Otu01912	Spiroplasma	lineolae	TALS-2	278	278	100	1e-74	86.56	NR_125515.1
123	Otu02253	Escherichia	marmotae	HT073016	462	462	100	3e-130	99.6	NR_136472.1
124	Otu00799	Butyricicoccus	pullicaecorum	'25-3	412	412	100	4e-115	96.05	NR_044490.1
125	Otu00302	Holdemania	massiliensis	AP2	372	372	100	6e-103	93.28	NR_125628.1
126	Otu03822	Anaerotruncus	rubiinfantis	MT15	316	316	100	3e-86	89.41	NR_147398.1
127	Otu00413	Kineothrix	alysoides	KNHs209	346	346	100	4e-95	91.3	NR_156080.1
128	Otu00251	Akkermansia	muciniphila	ATCC BAA-835	462	462	100	3e-130	99.6	NR_074436.1
129	Otu01142	Papillibacter	cinnamivorans	CIN1	375	375	100	5e-104	93.33	NR_025025.1
130	Otu09032	Succinivibrio	dextrinosolvens	'0554	396	396	100	4e-110	94.86	NR_026476.1
131	Otu00103	Oscillibacter	valericigenes	Sjm18-20	357	357	100	2e-98	92.09	NR_074793.2
132	Otu03709	Escherichia	marmotae	HT073016	462	462	100	3e-130	99.6	NR_136472.1
133	Otu00034	Blautia	luti	DSM 14534	429	429	100	3e-120	97.23	NR_114315.1
134	Otu02336	Escherichia	marmotae	HT073016	462	462	100	3e-130	99.6	NR_136472.1
135	Otu09029	Blautia	faecis	M25	396	396	100	4e-110	94.86	NR_109014.1
136	Otu00502	Monoglobus	pectinilyticus	'14	302	302	100	8e-82	88.14	NR_159227.1
137	Otu00321	Akkermansia	muciniphila	ATCC BAA-835	462	462	100	3e-130	99.6	NR_074436.1
138	Otu00193	Akkermansia	muciniphila	ATCC BAA-835	462	462	100	3e-130	99.6	NR_074436.1
139	Otu00582	Sporobacter	termitidis	SYR	340	340	100	2e-93	90.94	NR_044972.1
140	Otu00716	Dethiobacter	alkaliphilus	AHT 1	291	291	100	2e-78	87.4	NR_044205.1
141	Otu00198	Akkermansia	muciniphila	ATCC BAA-835	462	462	100	3e-130	99.6	NR_074436.1
142	Otu00075	Neglecta	timonensis	SN17	446	446	100	3e-125	98.42	NR_144736.1
143	Otu02191	Escherichia	marmotae	HT073016	462	462	100	3e-130	99.6	NR_136472.1
144	Otu00184	Harryflintia	acetispora	V20-281a	372	372	100	6e-103	93.25	NR_152059.1
145	Otu00228	Akkermansia	muciniphila	ATCC BAA-835	462	462	100	3e-130	99.6	NR_074436.1
146	Otu02150	Escherichia	marmotae	HT073016	462	462	100	3e-130	99.6	NR_136472.1
147	Otu10753	Spiroplasma	chrysopicola	DF-1	228	228	100	1e-59	83	NR_103945.1
148	Otu03827	Monoglobus	pectinilyticus	'14	329	329	100	4e-90	90.16	NR_159227.1
149	Otu00564	Akkermansia	muciniphila	ATCC BAA-835	462	462	100	3e-130	99.6	NR_074436.1
150	Otu00320	Akkermansia	muciniphila	ATCC BAA-835	462	462	100	3e-130	99.6	NR_074436.1
151	Otu00120	Acutalibacter	muris	KB18	412	412	100	4e-115	96.05	NR_144605.1
152	Otu00207	Akkermansia	muciniphila	ATCC BAA-835	462	462	100	3e-130	99.6	NR_074436.1
153	Otu00319	Akkermansia	muciniphila	ATCC BAA-835	462	462	100	3e-130	99.6	NR_074436.1
154	Otu00009	Bifidobacterium	pseudolongum	PNC-2-9G	468	468	100	7e-132	100	NR_043442.2
155	Otu01217	Acholeplasma	morum	'72-043	411	411	100	1e-114	96.06	NR_042959.1
156	Otu01852	Treponema	zuelzerae	DSM 1903	429	429	100	3e-120	97.23	NR_104797.1
157	Otu00288	[Clostridium]	amygdalinum	BR-10	401	401	100	8e-112	95.26	NR_115211.1
158	Otu00155	Monoglobus	pectinilyticus	'14	363	363	100	4e-100	92.52	NR_159227.1
159	Otu01905	Escherichia	marmotae	HT073016	462	462	100	3e-130	99.6	NR_136472.1
160	Otu01448	Holdemania	filiformis	J1-31B-1	267	267	100	3e-71	85.77	NR_029335.1
161	Otu00293	Akkermansia	muciniphila	ATCC BAA-835	462	462	100	3e-130	99.6	NR_074436.1
162	Otu00164	Dorea	formicigenerans	ATCC 27755	446	446	100	3e-125	98.02	NR_044645.2
163	Otu00137	Oscillibacter	valericigenes	Sjm18-20	357	357	100	2e-98	92.09	NR_074793.2
164	Otu00091	[Clostridium]	lavalense	CCRI-9842	390	390	100	2e-108	94.47	NR_044289.1
165	Otu00063	Colidextribacter	massiliensis	Marseille-P3083	363	363	100	4e-100	92.49	NR_147375.1
166	Otu07644	Escherichia	marmotae	HT073016	462	462	100	3e-130	99.6	NR_136472.1
167	Otu00030	Clostridium	saudiense	JCC	457	457	100	2e-128	99.21	NR_144696.1
168	Otu00036	Anaerobium	acetethylicum	GluBS11	424	424	100	2e-118	96.85	NR_137405.1
169	Otu04128	Ruminococcus	lactaris	ATCC 29176	424	424	100	2e-118	96.84	NR_027579.1
170	Otu01340	Anoxynatronum	buryatiense	Su22	283	283	100	3e-76	87.01	NR_159150.1
171	Otu00263	Akkermansia	muciniphila	ATCC BAA-835	462	462	100	3e-130	99.6	NR_074436.1
172	Otu00093	[Clostridium]	scindens	ATCC 35704	440	440	100	2e-123	98.02	NR_028785.1
173	Otu00480	Hungatella	hathewayi	'1313	368	368	100	8e-102	92.89	NR_036928.1
174	Otu07675	Escherichia	marmotae	HT073016	462	462	100	3e-130	99.6	NR_136472.1
175	Otu04399	Escherichia	marmotae	HT073016	462	462	100	3e-130	99.6	NR_136472.1
176	Otu00381	[Clostridium]	symbiosum	ATCC 14940	446	446	100	3e-125	97.63	NR_118730.1
177	Otu00059	Ruminococcus	albus	'7 DSM 20455	346	346	100	4e-95	91.3	NR_074399.1
178	Otu00278	Paludicola	psychrotolerans	NC1253	388	388	100	6e-108	94.51	NR_158111.1
179	Otu02149	Escherichia	marmotae	HT073016	462	462	100	3e-130	99.6	NR_136472.1
180	Otu03714	Bacteroides	paurosaccharolyticus	JCM 15092	457	457	100	2e-128	99.21	NR_113071.1
181	Otu10641	Escherichia	marmotae	HT073016	462	462	100	3e-130	99.6	NR_136472.1
182	Otu04716	Clostridium	oryzae	KC3	335	335	100	8e-92	90.51	NR_134714.1
183	Otu02153	Tissierella	praeacuta	NCTC 11158	322	322	100	6e-88	89.72	NR_044860.1
184	Otu01162	Breznakia	pachnodae	Pei061	294	294	100	1e-79	87.75	NR_146687.1
185	Otu00111	Eubacterium	coprostanoligenes	HL	440	440	100	2e-123	98.02	NR_104907.1
186	Otu00457	Spiroplasma	culicicola	AES-1	244	244	100	1e-64	84.19	NR_121737.1
187	Otu00130	Clostridium	oryzae	KC3	313	313	100	4e-85	88.93	NR_134714.1
188	Otu00961	[Clostridium]	methylpentosum	R2	318	318	100	8e-87	89.33	NR_029355.1
189	Otu01936	Agathobaculum	desmolans	ATCC 43058	440	440	100	2e-123	97.63	NR_044644.2
190	Otu01446	Gracilibacter	thermotolerans	JW/YJL-S1	385	385	100	8e-107	94.09	NR_115693.1
191	Otu00231	Marvinbryantia	formatexigens	I-52	418	418	100	8e-117	96.44	NR_042152.1
192	Otu00337	Hungateiclostridium	clariflavum	DSM 19732	363	363	100	4e-100	92.49	NR_102987.1
193	Otu04215	Terrisporobacter	mayombei	SFC-5	449	449	100	3e-126	98.81	NR_104744.1
194	Otu06516	Anaerotignum	propionicum	JCM 1430	274	274	100	2e-73	86.22	NR_113408.1
195	Otu01848	Anaerostipes	hadrus	DSM 3319	291	291	100	2e-78	87.45	NR_117139.2
196	Otu10833	Mucispirillum	schaedleri	HRI I17	457	457	100	2e-128	99.21	NR_042896.1
197	Otu03406	Escherichia	marmotae	HT073016	462	462	100	3e-130	99.6	NR_136472.1
198	Otu10100	Hydrogenoanaerobacterium	saccharovorans	SW512	357	357	100	2e-98	92.13	NR_044425.1
199	Otu00316	Sporobacter	termitidis	SYR	374	374	100	2e-103	93.28	NR_044972.1
200	Otu03737	Escherichia	marmotae	HT073016	462	462	100	3e-130	99.6	NR_136472.1
201	Otu00073	Acetatifactor	muris	CT-m2	390	390	100	2e-108	94.47	NR_117905.1
202	Otu00099	Vampirovibrio	chlorellavorus	ICPB 3707	257	257	97	2e-68	85.54	NR_104911.1
203	Otu00244	Akkermansia	muciniphila	ATCC BAA-835	462	462	100	3e-130	99.6	NR_074436.1
204	Otu00977	Breznakia	pachnodae	Pei061	267	267	100	3e-71	85.71	NR_146687.1
205	Otu01425	Clostridium	kogasensis	YHK0403	285	285	100	8e-77	87.01	NR_136452.1
206	Otu01727	Eubacterium	oxidoreducens	G41	407	407	100	2e-113	95.67	NR_104737.1
207	Otu03008	Escherichia	marmotae	HT073016	460	460	100	1e-129	99.6	NR_136472.1
208	Otu05001	Escherichia	marmotae	HT073016	462	462	100	3e-130	99.6	NR_136472.1
209	Otu00924	Merdimonas	faecis	BR31	407	407	100	2e-113	95.65	NR_157642.1
210	Otu02426	[Clostridium]	innocuum	B-3	466	466	100	3e-131	100	NR_029164.1
211	Otu00304	Akkermansia	muciniphila	ATCC BAA-835	462	462	100	3e-130	99.6	NR_074436.1
212	Otu11132	Escherichia	marmotae	HT073016	462	462	100	3e-130	99.6	NR_136472.1
213	Otu01818	Natranaerobius	thermophilus	JW/NM-WN-LF	322	322	99	6e-88	89.72	NR_074181.1
214	Otu00212	Salinithrix	halophila	R4S8	296	296	100	4e-80	87.89	NR_134171.1
215	Otu05689	Escherichia	marmotae	HT073016	462	462	100	3e-130	99.6	NR_136472.1
216	Otu01888	Escherichia	marmotae	HT073016	462	462	100	3e-130	99.6	NR_136472.1
217	Otu01951	Proteiniphilum	acetatigenes	TB107	435	435	100	7e-122	97.63	NR_043154.1
218	Otu00133	Anaeroplasma	bactoclasticum	JR	363	363	100	4e-100	92.46	NR_044675.2
219	Otu10816	Desulfomonile	limimaris	DCB-M	255	255	98	6e-68	85.26	NR_025079.1
220	Otu07987	Escherichia	marmotae	HT073016	462	462	100	3e-130	99.6	NR_136472.1
221	Otu03884	Escherichia	marmotae	HT073016	462	462	100	3e-130	99.6	NR_136472.1
222	Otu02454	Blautia	luti	BInIX	390	390	100	2e-108	94.49	NR_041960.1
223	Otu03183	Escherichia	marmotae	HT073016	462	462	100	3e-130	99.6	NR_136472.1
224	Otu03087	Corynebacterium	lactis	RW2-5	470	470	100	2e-132	100	NR_104996.1
225	Otu03020	Escherichia	marmotae	HT073016	462	462	100	3e-130	99.6	NR_136472.1
226	Otu01103	Acetatifactor	muris	CT-m2	379	379	100	4e-105	93.7	NR_117905.1
227	Otu00507	Akkermansia	muciniphila	ATCC BAA-835	462	462	100	3e-130	99.6	NR_074436.1
228	Otu01894	Caloramator	viterbiensis	JW/MS-VS5	255	255	99	6e-68	85.16	NR_025044.1
229	Otu00128	[Clostridium]	leptum	DSM 753	418	418	100	8e-117	96.44	NR_114789.1
230	Otu00473	[Clostridium]	amygdalinum	BR-10	390	390	100	2e-108	94.49	NR_115211.1
231	Otu00108	Acetatifactor	muris	CT-m2	396	396	100	4e-110	94.86	NR_117905.1
232	Otu00203	Akkermansia	muciniphila	ATCC BAA-835	462	462	100	3e-130	99.6	NR_074436.1
233	Otu03040	Escherichia	marmotae	HT073016	462	462	100	3e-130	99.6	NR_136472.1
234	Otu00208	Akkermansia	muciniphila	ATCC BAA-835	462	462	100	3e-130	99.6	NR_074436.1
235	Otu02063	Escherichia	marmotae	HT073016	462	462	100	3e-130	99.6	NR_136472.1
236	Otu07899	Paenibacillus	larvae	DSM 7030	305	305	100	6e-83	88.54	NR_042947.1
237	Otu00107	Christensenella	timonensis	Marseille-P2437	274	274	100	2e-73	86.33	NR_144743.1
238	Otu00005	Muribaculum	intestinale	YL27	355	355	100	6e-98	92.06	NR_144616.1
239	Otu00210	Akkermansia	muciniphila	ATCC BAA-835	462	462	100	3e-130	99.6	NR_074436.1
240	Otu00220	Akkermansia	muciniphila	ATCC BAA-835	462	462	100	3e-130	99.6	NR_074436.1
241	Otu03147	Lachnoclostridium	pacaense	Marseille-P3100	429	429	100	3e-120	97.23	NR_147396.1
242	Otu02168	Breznakia	pachnodae	Pei061	305	305	100	6e-83	88.49	NR_146687.1
243	Otu00295	Gracilibacter	thermotolerans	JW/YJL-S1	363	363	100	4e-100	92.49	NR_115693.1
244	Otu01700	Ruminococcus	bromii	ATCC 27255	396	396	100	4e-110	94.88	NR_025930.1
245	Otu02614	Escherichia	marmotae	HT073016	462	462	100	3e-130	99.6	NR_136472.1
246	Otu01206	Hungateiclostridium	alkalicellulosi	Z-7026	285	285	100	8e-77	87.01	NR_115345.1
247	Otu02114	Breznakia	pachnodae	Pei061	250	250	100	3e-66	84.58	NR_146687.1
248	Otu02038	Natranaerovirga	pectinivora	AP3	351	351	100	8e-97	91.7	NR_108636.1
249	Otu00104	Monoglobus	pectinilyticus	'14	424	424	100	2e-118	96.84	NR_159227.1
250	Otu08183	Erysipelatoclostridium	ramosum	JCM 1298	283	283	100	3e-76	87.16	NR_113243.1
251	Otu00096	Anaeroplasma	abactoclasticum	'6-1	357	357	100	2e-98	92.13	NR_029167.1
252	Otu00013	Flintibacter	butyricus	BLS21	468	468	100	7e-132	100	NR_144611.1
253	Otu02280	Eubacterium	pyruvativorans	I-6	311	311	100	1e-84	88.93	NR_042074.1
254	Otu03273	Hespellia	porcina	PC80	401	401	100	8e-112	95.26	NR_025206.1
255	Otu04183	Natranaerovirga	pectinivora	AP3	340	340	100	2e-93	91.02	NR_108636.1
256	Otu00080	Vampirovibrio	chlorellavorus	ICPB 3707	274	274	97	2e-73	86.69	NR_104911.1
257	Otu00185	Blautia	caecimuris	SJ18	412	412	100	4e-115	96.05	NR_144607.1
258	Otu00282	Akkermansia	muciniphila	ATCC BAA-835	462	462	100	3e-130	99.6	NR_074436.1
259	Otu00217	Intestinimonas	butyriciproducens	SRB-521-5-I	368	368	100	8e-102	92.91	NR_118554.1
260	Otu00187	Akkermansia	muciniphila	ATCC BAA-835	462	462	100	3e-130	99.6	NR_074436.1
261	Otu00033	Anaerobacterium	chartisolvens	T-1-35	307	307	100	2e-83	88.54	NR_125464.1
262	Otu06245	Bifidobacterium	animalis	subsp. lactis strain YIT 4121	468	468	100	7e-132	100	NR_040867.1
263	Otu10623	Escherichia	marmotae	HT073016	462	462	100	3e-130	99.6	NR_136472.1
264	Otu10446	Saccharofermentans	acetigenes	P6	401	401	100	8e-112	95.28	NR_115340.1
265	Otu01647	[Clostridium]	lavalense	CCRI-9842	379	379	100	4e-105	93.68	NR_044289.1
266	Otu00332	Acetatifactor	muris	CT-m2	351	351	100	8e-97	91.76	NR_117905.1
267	Otu00252	Longicatena	caecimuris	PG-426-CC-2	466	466	100	3e-131	100	NR_144614.1
268	Otu02338	Urmitella	timonensis	Marseille-P2918	388	388	100	6e-108	94.44	NR_147394.1
269	Otu07463	Escherichia	marmotae	HT073016	462	462	100	3e-130	99.6	NR_136472.1
270	Otu00065	Eubacterium	coprostanoligenes	HL	401	401	100	8e-112	95.28	NR_104907.1
271	Otu06297	Desulfosporosinus	fructosivorans	'63.6F	335	335	100	8e-92	90.51	NR_156976.1
272	Otu03287	Bacteroides	salanitronis	DSM 18170	291	291	100	2e-78	87.4	NR_074616.1
273	Otu01746	Oligosphaera	ethanolica	'8KG-4	285	285	100	8e-77	86.96	NR_113170.1
274	Otu03354	Escherichia	marmotae	HT073016	462	462	100	3e-130	99.6	NR_136472.1
275	Otu03258	Escherichia	marmotae	HT073016	462	462	100	3e-130	99.6	NR_136472.1
276	Otu00014	Muribaculum	intestinale	YL27	350	350	100	3e-96	91.67	NR_144616.1
277	Otu08219	Escherichia	marmotae	HT073016	462	462	100	3e-130	99.6	NR_136472.1
278	Otu00814	Lachnoclostridium	pacaense	Marseille-P3100	368	368	100	8e-102	92.89	NR_147396.1
279	Otu01821	Bifidobacterium	longum	subsp. suillum strain Su 851	460	460	100	1e-129	99.6	NR_145535.1
280	Otu01174	Porphyromonas	pogonae	MI 10-1288	257	257	100	2e-68	85.16	NR_136443.1
281	Otu01155	Bifidobacterium	pseudolongum	PNC-2-9G	462	462	100	3e-130	99.6	NR_043442.2
282	Otu00098	Solobacterium	moorei	JCM 10645	233	233	100	3e-61	83.46	NR_113039.1
283	Otu07970	Escherichia	marmotae	HT073016	462	462	100	3e-130	99.6	NR_136472.1
284	Otu01674	Bifidobacterium	pseudolongum	PNC-2-9G	462	462	100	3e-130	99.6	NR_043442.2
285	Otu00061	Clostridium	paraputrificum	JCM 1293	451	451	100	7e-127	98.81	NR_113021.1
286	Otu02125	Escherichia	marmotae	HT073016	462	462	100	3e-130	99.6	NR_136472.1
287	Otu07755	Escherichia	marmotae	HT073016	462	462	100	3e-130	99.6	NR_136472.1
288	Otu05510	Escherichia	marmotae	HT073016	462	462	100	3e-130	99.6	NR_136472.1
289	Otu05295	Geosporobacter	ferrireducens	IRF9	283	283	100	3e-76	87.06	NR_148302.1
290	Otu03789	Endozoicomonas	coralli	Acr-12	231	231	95	1e-60	84.08	NR_169415.1
